# Supplementary material for: A ‘smart’ tube holder enables real-time sample monitoring in a standard lab centrifuge
Source: PLoS One. 2018 Apr 16;13(4):e0195907. doi: 10.1371/journal.pone.0195907 (PMC5901991; doi:10.1371/journal.pone.0195907)
Supplement: S1 Files — (ZIP) [file pone.0195907.s006.zip]

Archive with 52 entries (49 files):
- thermo_CAD/
- thermo_CAD/base.SLDPRT
- __MACOSX/
- __MACOSX/thermo_CAD/
- __MACOSX/thermo_CAD/._base.SLDPRT
- thermo_CAD/base.STL
- __MACOSX/thermo_CAD/._base.STL
- thermo_CAD/battery.SLDPRT
- __MACOSX/thermo_CAD/._battery.SLDPRT
- thermo_CAD/battery.STL
- __MACOSX/thermo_CAD/._battery.STL
- thermo_CAD/charging_port.SLDPRT
- __MACOSX/thermo_CAD/._charging_port.SLDPRT
- thermo_CAD/charging_port.STL
- __MACOSX/thermo_CAD/._charging_port.STL
- thermo_CAD/cone.SLDPRT
- __MACOSX/thermo_CAD/._cone.SLDPRT
- thermo_CAD/cone.STL
- __MACOSX/thermo_CAD/._cone.STL
- thermo_CAD/cone_battery.SLDPRT
- __MACOSX/thermo_CAD/._cone_battery.SLDPRT
- thermo_CAD/cone_battery.STL
- __MACOSX/thermo_CAD/._cone_battery.STL
- thermo_CAD/cone_pi.SLDPRT
- __MACOSX/thermo_CAD/._cone_pi.SLDPRT
- thermo_CAD/cone_pi.STL
- __MACOSX/thermo_CAD/._cone_pi.STL
- thermo_CAD/counterbalance.SLDPRT
- __MACOSX/thermo_CAD/._counterbalance.SLDPRT
- thermo_CAD/counterbalance.STL
- __MACOSX/thermo_CAD/._counterbalance.STL
- thermo_CAD/pi_bottom_sup.SLDPRT
- __MACOSX/thermo_CAD/._pi_bottom_sup.SLDPRT
- thermo_CAD/pi_bottom_sup.STL
- __MACOSX/thermo_CAD/._pi_bottom_sup.STL
- thermo_CAD/pi_standoffs.SLDPRT
- __MACOSX/thermo_CAD/._pi_standoffs.SLDPRT
- thermo_CAD/pi_standoffs.STL
- __MACOSX/thermo_CAD/._pi_standoffs.STL
- thermo_CAD/sensor_board_support.SLDPRT
- __MACOSX/thermo_CAD/._sensor_board_support.SLDPRT
- thermo_CAD/sensor_board_support.STL
- __MACOSX/thermo_CAD/._sensor_board_support.STL
- thermo_CAD/tube_support.SLDPRT
- __MACOSX/thermo_CAD/._tube_support.SLDPRT
- thermo_CAD/tube_support.STL
- __MACOSX/thermo_CAD/._tube_support.STL
- thermo_CAD/tube_support_with_sensor_holes.SLDPRT
- __MACOSX/thermo_CAD/._tube_support_with_sensor_holes.SLDPRT
- thermo_CAD/tube_support_with_sensor_holes.STL
- __MACOSX/thermo_CAD/._tube_support_with_sensor_holes.STL
- __MACOSX/._thermo_CAD
