# Supplementary material for: A ‘smart’ tube holder enables real-time sample monitoring in a standard lab centrifuge
Source: PLoS One. 2018 Apr 16;13(4):e0195907. doi: 10.1371/journal.pone.0195907 (PMC5901991; doi:10.1371/journal.pone.0195907)
Supplement: S1 Software — (ZIP) [file pone.0195907.s007.zip]

Archive with 14 entries (11 files):
- S1 Software/
- S1 Software/autostart_master
- __MACOSX/
- __MACOSX/S1 Software/
- __MACOSX/S1 Software/._autostart_master
- S1 Software/autostart_slave
- __MACOSX/S1 Software/._autostart_slave
- S1 Software/master.py
- __MACOSX/S1 Software/._master.py
- S1 Software/slave.py
- __MACOSX/S1 Software/._slave.py
- S1 Software/wifi_setup_on_slave
- __MACOSX/S1 Software/._wifi_setup_on_slave
- __MACOSX/._S1 Software
