# Supplementary material for: A ‘smart’ tube holder enables real-time sample monitoring in a standard lab centrifuge
Source: PLoS One. 2018 Apr 16;13(4):e0195907. doi: 10.1371/journal.pone.0195907 (PMC5901991; doi:10.1371/journal.pone.0195907)
Supplement: S1 Software — (ZIP) [file pone.0195907.s007.zip › S1 Software/autostart_master]

crontab -e

@reboot python /home/pi/codes/master_code.py
