# Supplementary material for: A ‘smart’ tube holder enables real-time sample monitoring in a standard lab centrifuge
Source: PLoS One. 2018 Apr 16;13(4):e0195907. doi: 10.1371/journal.pone.0195907 (PMC5901991; doi:10.1371/journal.pone.0195907)
Supplement: S1 Software — (ZIP) [file pone.0195907.s007.zip › S1 Software/master.py]

import subprocess
import time
import os


import RPi.GPIO as GPIO
GPIO.setwarnings(False)          # do not show any warnings
GPIO.setmode (GPIO.BCM)            # setup GPIO 
GPIO.setup(19,GPIO.OUT)            # initialize GPIO19 as an output


'''
import RPi.GPIO as GPIO #controls relay
GPIO.setmode(GPIO.BCM)
GPIO.setwarnings(False)
on=23
off=24
GPIO.setup(on,GPIO.OUT)
GPIO.setup(off,GPIO.OUT)
#IMPORTANT: need to turn on relay to turn on centrifuge at the beginning of the run
GPIO.output(on,GPIO.HIGH)
time.sleep(2)
GPIO.output(on,GPIO.LOW)
'''


#//////////////////////////////////////////////////////////////////////////////////////
#testing out trial version of SMS protocol
from twilio.rest import Client
account_sid = "xxxxxxxxxxxxxxxxxxxxx"
auth_token = "xxxxxxxxxxxxxxxxxxxxx"
client = Client(account_sid, auth_token)
#//////////////////////////////////////////////////////////////////////////////////////


data_dirpath='/home/pi/codes/light_intensity_data/'
macbook_dirpath='/Users/tonyhoang/Desktop/live_data/'

#Transfer data to macbook. Can be deleted later on. 
macbook_ssh_ip = 'tonyhoang@192.168.2.101'
#can delete later if you don't want it. Just need it to test things
transfer_data_from_slave_to_macbook = 'scp %slog %s:%slog' %(data_dirpath, 
                                                            macbook_ssh_ip,
                                                            macbook_dirpath)

def transfer():
	subprocess.Popen(transfer_data_from_slave_to_macbook, shell=True)
	time.sleep(1)

#This checks the status folder for the status of the slave 1 module.
def stop_centrifuge():
	if os.path.isfile('%sSTOP' %(data_dirpath) ):	#if status file exists

		#presses stop button
		p = GPIO.PWM(19,50)              # GPIO19 as PWM output, with 50Hz frequency
		p.start(7.5)                     # generate PWM signal with 7.5% duty cycle
		os.remove('%sSTOP' %(data_dirpath)) #removes the status file
		p.ChangeDutyCycle(2.5)                  # change duty cycle for getting the servo position to 0
		print '0'
		time.sleep(1)                                     # sleep for 1 second
		p.ChangeDutyCycle(7.5)                   # change duty cycle for getting the servo position to 90
		print '90'
		time.sleep(1)                                      # sleep for 1 second
		p.ChangeDutyCycle(2.5)                  # change duty cycle for getting the servo position to 0
		p.ChangeDutyCycle(2.5)                  # change duty cycle for getting the servo position to 0
		print '0'
		time.sleep(1)                                     # sleep for 1 second
		print "STOPPING CENTRIFUGE"


		


		'''
		GPIO.output(off,GPIO.HIGH)
		time.sleep(5)
		GPIO.output(off,GPIO.LOW)

		GPIO.output(on,GPIO.HIGH)
		time.sleep(5)
		GPIO.output(on,GPIO.LOW)
		'''

		#send out text message
		message = client.api.account.messages.create(to="xxx-xxx-xxxx",
		                                    from_="xxx-xxx-xxxx",
		                                    body="Experiment done")

		


def main():
	while True:
		transfer()
		stop_centrifuge()

if __name__ == '__main__':
	main()
