# Supplementary material for: A ‘smart’ tube holder enables real-time sample monitoring in a standard lab centrifuge
Source: PLoS One. 2018 Apr 16;13(4):e0195907. doi: 10.1371/journal.pone.0195907 (PMC5901991; doi:10.1371/journal.pone.0195907)
Supplement: S1 Software — (ZIP) [file pone.0195907.s007.zip › S1 Software/slave.py]

#!/usr/bin/env python
 
import RPi.GPIO as GPIO, time
import os
import itertools
import subprocess
import smbus
import math
import numpy

############################################################################################################################

'''
accel code
'''

# Power management registers
power_mgmt_1 = 0x6b
power_mgmt_2 = 0x6c

def read_byte(adr):
    return bus.read_byte_data(address, adr)

def read_word(adr):
    high = bus.read_byte_data(address, adr)
    low = bus.read_byte_data(address, adr+1)
    val = (high << 8) + low
    return val

def read_word_2c(adr):
    val = read_word(adr)
    if (val >= 0x8000):
        return -((65535 - val) + 1)
    else:
        return val

def dist(a,b):
    return math.sqrt((a*a)+(b*b))

def get_y_rotation(x,y,z):
    radians = math.atan2(x, dist(y,z))
    return -math.degrees(radians)

def get_x_rotation(x,y,z):
    radians = math.atan2(y, dist(x,z))
    return math.degrees(radians)

bus = smbus.SMBus(1) # or bus = smbus.SMBus(1) for Revision 2 boards
address = 0x68       # This is the address value read via the i2cdetect command

# Now wake the 6050 up as it starts in sleep mode
bus.write_byte_data(address, power_mgmt_1, 0)

#need to run this initially. The first time you run it, it will give you a null reading
gyro_xout = read_word_2c(0x43)
gyro_yout = read_word_2c(0x45)
gyro_zout = read_word_2c(0x47)
accel_xout = read_word_2c(0x3b)
accel_yout = read_word_2c(0x3d)
accel_zout = read_word_2c(0x3f)
accel_xout_scaled = accel_xout / 16384.0
accel_yout_scaled = accel_yout / 16384.0
accel_zout_scaled = accel_zout / 16384.0 

############################################################################################################################

'''
light sensor code
'''

#call GPIO
GPIO.setmode(GPIO.BCM)
GPIO.setwarnings(False)
DEBUG = 1
#Connecting the pin to the R-Pi
SPICLK = 18
SPIMISO = 23
SPIMOSI = 24
SPICS = 25
# set up the SPI interface pins
GPIO.setup(SPIMOSI, GPIO.OUT)
GPIO.setup(SPIMISO, GPIO.IN)
GPIO.setup(SPICLK, GPIO.OUT)
GPIO.setup(SPICS, GPIO.OUT)
# Wiring for ADC chip
adc_pin1 = 0; #temp sensor
adc_pin2 = 1; #light sensor 1
adc_pin3 = 2; #light sensor 2
adc_pin4 = 3; #light sensor 3
adc_pin5 = 4; #light sensor 4
adc_pin6 = 5; #light sensor 5

############################################################################################################################

#setting variables for local machine
date_month_day_year = time.strftime("%m_%d_%Y")
time_military_24H = time.strftime('%H_%M_%S')
data_dirpath = '/home/pi/light_intensity_data/'

#settings variables for remote machine
master_module_ssh_ip = 'pi@192.168.2.100'
master_module_data_dirpath = '/home/pi/codes/light_intensity_data/'

#send data from slave module to master module

transfer_data_from_slave_to_master_module = 'scp %slog %s:%slog' %(data_dirpath, 
                                                                        master_module_ssh_ip, 
                                                                        master_module_data_dirpath)


kill_centrifuge_signal = 'ssh %s "touch %sSTOP" ' %(master_module_ssh_ip, master_module_data_dirpath)

#counting the amount of seconds
current_time_in_seconds_list = []
normalized_current_time_in_seconds_list = []
lightIntensityList2 = []
lightIntensityList3 = []
lightIntensityList4 = []
lightIntensityList5 = []
lightIntensityList6 = []

RunningAvgList2 = []
RunningAvgList3 = []
RunningAvgList4 = []
RunningAvgList5 = []
RunningAvgList6 = []

accel_z_axis = []

############################################################################################################################
#pre-boot stuff that needs to run


# MUST RUN SLEEP! The slave module takes 10 seconds for the wifi module to boot up. 

print 'Booting up...'
# time.sleep(10) #needed if you use 'crontab -e'

#cleans out the temp folder from previous runs
os.system('rm -f %s*' %(data_dirpath) )

############################################################################################################################

# read SPI data from MCP3008 chip, 8 possible adc's (0 thru 7) DO NOT MODIFY
def readadc(adcnum, clockpin, mosipin, misopin, cspin):
        if ((adcnum > 7) or (adcnum < 0)):
                return -1
        GPIO.output(cspin, True)
 
        GPIO.output(clockpin, False)  # start clock low
        GPIO.output(cspin, False)     # bring CS low
 
        commandout = adcnum
        commandout |= 0x18  # start bit + single-ended bit
        commandout <<= 3    # we only need to send 5 bits here
        for i in range(5):
            if (commandout & 0x80):
                    GPIO.output(mosipin, True)
            else:
                    GPIO.output(mosipin, False)
            commandout <<= 1
            GPIO.output(clockpin, True)
            GPIO.output(clockpin, False)
 
        adcout = 0
        # read in one empty bit, one null bit and 10 ADC bits
        for i in range(12):
                GPIO.output(clockpin, True)
                GPIO.output(clockpin, False)
                adcout <<= 1
                if (GPIO.input(misopin)):
                        adcout |= 0x1
 
        GPIO.output(cspin, True)
        
        adcout >>= 1       # first bit is 'null' so drop it
        return adcout

def main():
    
    #initial time reading
    intial_time = time.time()

    #status of the slave module 
    status_count = 0

    flag = True
    while flag:
        
        '''
        converting raw reading from temperature sensor to 
        millivolts to temp F to temp C
        '''
        sensor1 = readadc(adc_pin1, SPICLK, SPIMOSI, SPIMISO, SPICS) #temp sensor
        sensor1_millivolts_convert = sensor1 * (3300.0 / 1023.0) #convert raw data to millivolts
        sensor1_temp_C_convert = ((sensor1_millivolts_convert - 100.0) / 10.0) - 40.0 #convert to temp C

        #light sensors
        sensor2 = readadc(adc_pin2, SPICLK, SPIMOSI, SPIMISO, SPICS) # light sensor
        sensor3 = readadc(adc_pin3, SPICLK, SPIMOSI, SPIMISO, SPICS) # light sensor
        sensor4 = readadc(adc_pin4, SPICLK, SPIMOSI, SPIMISO, SPICS) # light sensor
        sensor5 = readadc(adc_pin5, SPICLK, SPIMOSI, SPIMISO, SPICS) # light sensor
        sensor6 = readadc(adc_pin6, SPICLK, SPIMOSI, SPIMISO, SPICS) # light sensor

        #normalized time
        date_month_day_year = time.strftime("%m_%d_%Y")
        time_military_24H = time.strftime('%H:%M:%S') 
        current_time = time.time() - intial_time

        #assigning accel to correct axis (accel is positioned on it's side)
        accel_yout = read_word_2c(0x3d)
        accel_yout_scaled = accel_yout / 16384.0

        with open('%slog' %(data_dirpath) ,'a'  ) as lightintensityFile: 

            '''
            if the instrument is spinning = start recording data
            '''
            if accel_yout_scaled > 1.1: 

                #This action only gets preformed once
                if status_count == 0:
                    print 'Accelerometer threshold achieved......beginning data acquition'
                    accel_yout = read_word_2c(0x3d)
                    accel_yout_scaled = accel_yout / 16384.0
                    status_count+=1

                    # writes the labels and time stamp for data file
                    date_month_day_year = time.strftime("%m_%d_%Y")
                    time_military_24H = time.strftime('%H_%M_%S')
                    lightintensityFile.write('This computer generated file was created by Tony Hoang\n\n')
                    lightintensityFile.write('Status of Slave Module\n')
                    lightintensityFile.write('Experiment_in_Progress\n\n')
                    lightintensityFile.write('Date & Time, Time (seconds), Temp (C), Accelerometer (G), Detector 1, Detector 2, Detector 3, Detector 4, Detector 5, RA Detector 1, RA Detector 2, RA Detector 3, RA Detector 4, RA Detector 5, Countdown')
                    time.sleep(1)
                if status_count > 0:
                    #writes sensor data to list
                    accel_z_axis.append(accel_yout_scaled)
                    current_time_in_seconds_list.append(current_time)
                    lightIntensityList2.append(float(sensor2))
                    lightIntensityList3.append(float(sensor3))
                    lightIntensityList4.append(float(sensor4))
                    lightIntensityList5.append(float(sensor5))
                    lightIntensityList6.append(float(sensor6))

                    #takes running average of last 10 values from LightIntensityList
                    RunningAvgList2.append(numpy.mean(lightIntensityList2[-10:-1]))
                    RunningAvgList3.append(numpy.mean(lightIntensityList3[-10:-1]))
                    RunningAvgList4.append(numpy.mean(lightIntensityList4[-10:-1]))
                    RunningAvgList5.append(numpy.mean(lightIntensityList5[-10:-1]))
                    RunningAvgList6.append(numpy.mean(lightIntensityList6[-10:-1]))

                    normalized_current_time_in_seconds_list.append(int(current_time_in_seconds_list[-1]) - int(current_time_in_seconds_list[0]) )

                    '''
                    If the instrument is in the centrifuge, spinning
                    It will check to see if there's a significant difference.
                    If there's not a huge difference, it will countdown and stop the machine.
                    '''
                    count_to_shutdown = 0
                    if len(RunningAvgList5) > 10: #checks to see if there's at least 10 data points
                        for each_item in RunningAvgList5[-10:-1]: #for the last 10 data points
                            if abs(each_item - RunningAvgList5[-1]) < 1 :
                                count_to_shutdown+=1

                    lightintensityFile.write('\n%s %s, %s, %s, %s, %s, %s, %s, %s, %s, %s, %s, %s, %s, %s, %s' %(date_month_day_year, time_military_24H,
                                                                    normalized_current_time_in_seconds_list[-1],
                                                                    sensor1_temp_C_convert,
                                                                    accel_z_axis[-1],
                                                                    lightIntensityList2[-1],
                                                                    lightIntensityList3[-1],
                                                                    lightIntensityList4[-1],
                                                                    lightIntensityList5[-1],
                                                                    lightIntensityList6[-1],
                                                                    RunningAvgList2[-1],
                                                                    RunningAvgList3[-1],
                                                                    RunningAvgList4[-1],
                                                                    RunningAvgList5[-1],
                                                                    RunningAvgList6[-1],
                                                                    count_to_shutdown
                                                                    ) 
                                                                    )


                    #transfers data to remote desktop
                    subprocess.Popen(transfer_data_from_slave_to_master_module, shell=True)

                    '''
                    when the last 10 numbers from the running average don't show a huge diff,
                    it will shut off the system
                    # '''
                    # if count_to_shutdown == 9:
                    #    os.system("sed -i 's/Experiment_in_Progress/Finished/g' %slog" %(data_dirpath) ) 
                    #    subprocess.Popen(transfer_data_from_slave_to_master_module, shell=True)
                    #    subprocess.Popen(kill_centrifuge_signal, shell=True)
                    #    flag=False #changes while loop to false, stopping the infinite loop
                        
                    if normalized_current_time_in_seconds_list[-1] == 300: #stops it after x amount of time
                         os.system("sed -i 's/Experiment_in_Progress/Finished/g' %slog" %(data_dirpath) ) 
                         subprocess.Popen(transfer_data_from_slave_to_master_module, shell=True)
                         subprocess.Popen(kill_centrifuge_signal, shell=True)
                         flag=False #changes while loop to false, stopping the infinite loop
                         os.system('rm -f %s*' %(data_dirpath) )
                    time.sleep(1)


###########################################################################################################################

if __name__ == '__main__':

    main()
    print 'Experiment complete'
