# Supplementary material for: A ‘smart’ tube holder enables real-time sample monitoring in a standard lab centrifuge
Source: PLoS One. 2018 Apr 16;13(4):e0195907. doi: 10.1371/journal.pone.0195907 (PMC5901991; doi:10.1371/journal.pone.0195907)
Supplement: S1 Software — (ZIP) [file pone.0195907.s007.zip › S1 Software/wifi_setup_on_slave]

sudo nano /etc/wpa_supplicant/wpa_supplicant.conf

ctrl_interface=DIR=/var/run/wpa_supplicant GROUP=netdev
update_config=1
country=US

network={
        ssid="your ssid here"
        psk="your psk here"
        key_mgmt=WPA-PSK
}

sudo reboot
