# Supplementary material for: A ‘smart’ tube holder enables real-time sample monitoring in a standard lab centrifuge
Source: PLoS One. 2018 Apr 16;13(4):e0195907. doi: 10.1371/journal.pone.0195907 (PMC5901991; doi:10.1371/journal.pone.0195907)
Supplement: S1 Data — For each set of experiments, there is one .csv file and one .pdf file describing the conditions. Each experiment has two columns: time (seconds), signal (AU). The data are unprocessed. (ZIP) [file pone.0195907.s010.zip]

Archive with 28 entries (25 files):
- S1 Data/
- S1 Data/buffers.csv
- __MACOSX/
- __MACOSX/S1 Data/
- __MACOSX/S1 Data/._buffers.csv
- S1 Data/buffers.pdf
- __MACOSX/S1 Data/._buffers.pdf
- S1 Data/cells.csv
- __MACOSX/S1 Data/._cells.csv
- S1 Data/cells.pdf
- __MACOSX/S1 Data/._cells.pdf
- S1 Data/concentrations.csv
- __MACOSX/S1 Data/._concentrations.csv
- S1 Data/concentrations.pdf
- __MACOSX/S1 Data/._concentrations.pdf
- S1 Data/low temperature.csv
- __MACOSX/S1 Data/._low temperature.csv
- S1 Data/low temperature.pdf
- __MACOSX/S1 Data/._low temperature.pdf
- S1 Data/manufacturers.csv
- __MACOSX/S1 Data/._manufacturers.csv
- S1 Data/manufacturers.pdf
- __MACOSX/S1 Data/._manufacturers.pdf
- S1 Data/speeds.csv
- __MACOSX/S1 Data/._speeds.csv
- S1 Data/speeds.pdf
- __MACOSX/S1 Data/._speeds.pdf
- __MACOSX/._S1 Data
