# Supplementary material for: A ‘smart’ tube holder enables real-time sample monitoring in a standard lab centrifuge
Source: PLoS One. 2018 Apr 16;13(4):e0195907. doi: 10.1371/journal.pone.0195907 (PMC5901991; doi:10.1371/journal.pone.0195907)
Supplement: S1 Data — For each set of experiments, there is one .csv file and one .pdf file describing the conditions. Each experiment has two columns: time (seconds), signal (AU). The data are unprocessed. (ZIP) [file pone.0195907.s010.zip › S1 Data/buffers.csv]

0	873	0	879	0	863	0	861	0	878	0	867	0	781	0	766	0	759														284.620689655172	895.103448275862	284.310344827586	898.241379310345	284.896551724138	888.931034482759	284.551724137931	894	284.862068965517	896.413793103448	284.137931034483	890.965517241379	284.724137931034	821.103448275862	284.206896551724	822.413793103448	284.620689655172	821.275862068965
1	874	1	878	1	871	1	868	1	873	1	868	1	777	1	787	1	777														x	x	x	x	x	x	x	x	x	x	x	x	x	x	x	x	x	x
2	873	2	876	2	870	2	870	2	869	2	863	2	777	2	786	2	775
3	875	3	877	3	870	3	869	3	869	3	868	3	776	3	786	3	782
4	876	4	878	4	871	4	869	4	873	4	867	4	784	4	785	4	783
5	877	5	879	5	870	5	869	5	875	5	866	5	782	5	783	5	783
7	877	6	878	6	871	6	869	6	875	6	865	6	780	6	783	6	784
8	877	7	879	7	871	7	868	7	874	7	866	7	782	7	781	7	786
9	877	8	879	8	871	8	870	8	874	8	866	8	781	8	783	8	785
10	877	9	880	9	871	9	870	9	874	9	867	9	782	9	783	9	786
11	878	10	880	10	871	10	871	10	874	10	866	10	784	10	784	10	790
12	877	11	880	11	871	11	871	11	875	11	867	11	784	11	785	11	789
13	878	12	880	12	871	12	873	12	875	12	867	12	786	12	786	12	790
14	878	13	880	13	871	13	873	13	878	13	868	13	788	13	787	13	792
15	877	14	880	14	872	14	873	14	878	14	868	14	790	14	787	14	793
16	879	15	881	15	872	15	875	15	877	15	869	15	791	15	788	15	796
17	876	16	883	16	873	16	876	16	878	16	870	16	791	16	789	16	795
18	880	17	883	17	872	17	875	17	879	17	870	17	792	17	790	17	796
19	879	18	882	18	873	18	877	18	879	18	872	18	793	18	792	18	796
20	880	19	884	19	872	19	877	19	879	19	872	19	794	19	794	19	798
22	880	20	884	20	874	20	878	20	881	20	872	20	795	20	795	20	799
23	882	21	884	21	873	21	879	21	881	21	873	21	797	21	795	21	800
24	880	22	883	22	873	22	880	22	882	22	875	22	797	22	796	22	801
25	882	23	884	23	874	23	880	23	883	23	873	23	797	23	798	23	803
26	882	24	886	24	875	24	880	24	883	24	875	24	799	24	797	24	804
27	883	25	885	25	875	25	882	25	883	25	877	25	801	25	799	25	804
28	882	26	885	26	875	26	883	26	883	26	877	26	801	26	801	26	806
29	883	28	886	27	876	27	883	27	884	27	877	27	802	27	801	27	807
30	883	29	886	28	876	28	883	28	884	28	877	28	803	28	803	28	808
31	884	30	887	29	877	29	883	29	886	29	877	29	804	29	803	29	809
32	886	31	888	30	877	30	885	30	886	30	879	30	804	30	805	30	809
33	884	33	887	31	878	31	885	31	889	31	879	31	805	31	805	31	810
34	885	34	888	32	877	32	885	32	887	32	879	32	806	32	806	32	812
35	884	35	887	33	875	33	888	34	886	33	881	33	801	33	809	33	812
36	884	36	885	34	878	34	884	35	889	34	880	34	808	34	807	34	813
37	885	37	889	36	878	35	887	36	888	35	880	36	808	36	810	36	812
38	885	38	888	37	879	36	888	37	888	36	882	37	808	37	809	37	813
39	887	39	890	38	879	37	889	38	888	37	882	38	809	38	811	38	811
40	885	40	890	39	882	39	889	39	888	39	881	39	812	39	812	39	810
41	884	41	889	41	878	40	888	40	890	40	881	41	811	40	810	41	814
42	884	42	890	42	879	41	889	41	889	41	883	42	811	41	812	42	814
43	886	43	890	43	879	42	891	42	888	42	882	43	811	42	812	43	814
44	887	44	889	44	880	44	891	44	890	43	882	44	812	44	813	44	816
45	886	45	890	45	881	45	891	45	890	44	883	45	812	45	814	45	816
46	886	46	890	46	881	46	891	46	890	45	883	46	813	46	813	46	816
47	887	47	891	47	879	47	891	47	890	46	882	47	813	47	814	47	817
48	887	48	890	48	880	48	891	48	890	47	884	48	814	48	813	48	815
49	889	49	890	49	881	49	891	49	890	48	884	49	814	49	815	49	816
50	887	50	891	50	882	50	891	50	891	49	883	50	814	50	815	50	815
51	888	51	891	51	881	51	892	51	891	50	884	51	814	51	815	51	815
52	887	52	892	52	882	52	892	52	891	51	884	52	814	52	816	52	817
53	888	53	892	53	880	53	893	53	891	52	884	54	815	53	815	53	815
54	889	54	891	54	881	54	892	54	891	53	884	55	815	54	816	54	816
55	887	55	891	55	882	55	892	55	892	54	884	56	814	55	817	55	817
56	889	56	892	56	882	56	892	56	892	55	884	57	816	56	817	56	817
57	888	57	893	57	882	57	892	57	891	56	884	58	814	57	816	57	817
58	888	58	893	58	883	58	892	58	892	57	885	59	816	58	818	58	817
59	888	60	893	59	882	59	893	59	893	58	884	60	816	59	818	59	819
60	889	61	892	60	882	60	892	60	892	59	886	61	816	60	817	60	818
62	889	62	894	61	882	61	894	61	892	60	885	62	817	61	818	61	818
63	889	63	892	62	883	62	893	62	892	61	885	63	816	62	817	63	817
64	890	64	892	63	882	63	892	63	892	62	885	64	817	63	819	64	817
65	889	65	892	64	884	64	896	64	892	63	885	65	817	64	818	65	818
66	889	66	894	66	884	65	896	65	893	64	886	66	818	65	819	66	819
67	888	67	893	67	884	66	893	66	892	65	886	67	818	66	818	67	820
68	888	68	894	68	885	67	893	67	893	66	888	68	818	67	818	68	818
69	889	69	893	69	884	68	893	68	893	67	887	69	818	68	818	69	818
70	888	70	894	70	885	69	894	69	894	68	887	70	819	69	819	70	819
71	890	71	894	71	885	70	894	70	893	69	887	71	820	70	819	71	817
72	889	72	893	72	885	71	893	71	893	70	887	72	818	71	819	72	819
73	890	73	894	73	886	72	893	72	893	71	888	73	819	72	818	73	819
74	890	74	893	74	885	73	894	73	894	72	888	74	819	73	819	74	818
75	888	75	895	75	885	74	894	74	893	73	888	75	818	74	820	75	819
76	889	76	893	76	884	75	893	75	893	75	889	76	819	75	819	76	818
77	890	77	894	77	886	76	893	76	893	76	888	77	819	76	820	77	818
78	890	78	893	78	886	77	893	77	894	77	890	78	818	77	820	78	818
79	889	79	895	79	885	78	894	78	893	78	890	79	819	78	820	79	819
80	891	80	893	80	886	79	894	79	893	79	889	80	819	79	819	80	819
81	890	81	894	81	886	80	894	80	894	80	889	81	818	81	819	81	818
82	890	82	893	82	885	81	894	81	894	81	889	82	819	82	819	82	818
83	890	83	895	83	885	83	893	82	895	82	889	83	819	83	820	83	819
84	890	84	893	84	886	84	894	84	895	83	889	84	819	84	820	84	818
85	890	85	894	85	886	85	893	85	895	84	889	85	820	85	820	85	819
86	891	86	895	86	887	86	893	86	895	85	890	86	819	86	820	86	819
87	892	87	894	87	885	87	895	87	894	86	889	87	818	87	821	87	819
88	892	88	894	88	886	88	893	88	894	87	890	88	819	88	821	88	818
89	890	89	894	89	886	89	895	89	894	88	889	89	820	89	820	89	818
90	892	90	894	90	887	90	894	90	894	89	889	90	819	90	820	90	818
91	891	91	895	91	887	91	895	91	894	90	890	92	819	91	820	91	819
92	891	92	895	92	886	92	893	92	894	91	889	93	820	92	820	92	818
93	891	93	895	93	888	93	893	93	894	92	889	94	819	93	820	93	818
94	892	94	895	94	886	94	895	94	896	93	889	95	819	94	821	94	819
95	892	96	894	95	886	95	893	95	894	94	890	96	819	95	821	95	819
96	892	97	895	96	887	96	893	96	894	95	889	97	819	96	820	96	820
97	892	98	896	97	886	97	895	97	896	96	889	98	819	97	821	98	819
98	892	99	896	98	886	98	893	98	895	97	889	99	819	98	821	99	819
99	892	100	894	99	886	99	894	99	895	98	891	100	820	99	820	100	820
100	894	101	896	100	887	100	893	100	896	99	890	101	819	100	821	101	819
101	893	102	895	101	887	101	893	101	896	100	890	102	820	101	822	102	818
102	892	103	896	102	887	102	894	102	894	101	890	103	820	102	821	103	819
104	892	104	895	103	886	103	893	103	895	102	891	104	819	103	821	104	819
105	892	105	896	104	887	104	894	104	896	103	890	105	820	104	822	105	819
106	894	106	896	106	886	105	894	105	895	104	889	106	820	105	821	106	819
107	892	107	896	107	887	106	894	106	896	105	890	107	820	106	821	107	819
108	893	108	897	108	888	107	893	107	895	106	890	108	820	107	822	108	819
109	893	109	896	109	886	108	894	108	896	107	891	109	820	108	822	109	819
110	893	110	895	110	887	109	894	109	896	109	890	110	820	109	821	110	818
111	893	111	895	111	887	110	893	110	896	110	889	111	820	110	821	111	819
112	893	112	895	112	888	111	894	111	897	111	891	112	820	111	821	112	819
113	893	113	896	113	887	112	893	112	896	112	890	113	820	112	821	113	819
114	894	114	896	114	887	113	893	113	895	113	890	114	820	113	820	114	820
115	892	115	896	115	887	114	893	114	897	114	891	115	820	114	822	115	819
116	893	116	895	116	887	115	893	115	895	115	890	116	820	115	822	116	820
117	894	117	896	117	886	116	894	116	896	116	891	117	820	117	821	117	819
118	893	118	896	118	888	117	895	117	895	117	890	118	820	118	821	118	819
119	892	119	895	119	887	118	894	118	895	118	890	119	820	119	822	119	818
120	894	120	895	120	886	119	894	119	895	119	890	120	820	120	821	120	819
121	893	121	896	121	886	121	895	120	896	120	890	121	820	121	821	121	819
122	893	122	896	122	886	122	893	121	895	121	890	122	820	122	821	122	819
123	894	123	895	123	887	123	894	122	896	122	892	123	820	123	821	123	819
124	893	124	896	124	887	124	894	124	896	123	891	124	820	124	822	124	819
125	893	125	895	125	887	125	894	125	896	124	890	125	820	125	822	125	819
126	893	126	895	126	887	126	895	126	895	125	891	126	820	126	822	126	819
127	893	127	896	127	886	127	893	127	897	126	891	127	821	127	822	127	820
128	893	128	895	128	887	128	894	128	896	127	891	129	820	128	821	128	819
129	894	129	896	129	886	129	894	129	895	128	891	130	820	129	821	129	820
130	893	130	896	130	886	130	894	130	896	129	890	131	820	130	821	130	820
131	893	131	896	131	887	131	894	131	897	130	890	132	820	131	822	131	820
132	893	132	897	132	887	132	893	132	895	131	890	133	820	132	822	132	820
133	892	133	897	133	887	133	894	133	897	132	891	134	820	133	822	133	821
134	894	134	895	134	888	134	893	134	896	133	891	135	819	134	822	134	820
135	895	136	897	135	887	135	894	135	896	134	889	136	821	135	823	135	821
136	892	137	895	136	887	136	895	136	896	135	890	137	821	136	822	136	820
137	894	138	896	137	887	137	894	137	896	136	891	138	820	137	822	137	820
138	893	139	896	138	886	138	894	138	895	137	890	139	820	138	822	139	820
139	893	140	897	139	888	139	894	139	897	138	890	140	820	139	822	140	820
140	893	141	896	140	887	140	899	140	897	139	892	141	821	140	821	141	820
141	893	142	897	141	888	142	895	141	896	140	891	142	820	141	822	142	820
142	893	143	898	142	886	143	893	142	896	141	891	143	821	142	823	143	820
144	893	144	896	143	886	144	893	143	896	142	891	144	820	143	822	144	821
145	894	145	896	145	888	145	895	144	897	143	890	145	821	144	821	145	820
146	892	146	896	146	887	149	894	145	896	144	889	146	820	145	822	146	820
147	893	147	897	147	887	150	894	146	897	145	891	147	821	146	823	147	821
148	894	148	896	148	887	151	893	147	896	146	890	148	820	147	823	148	821
149	892	149	897	149	887	152	894	148	896	148	890	149	821	148	822	149	820
150	894	150	897	150	887	153	895	149	896	149	890	150	821	149	822	150	820
151	894	151	897	151	887	154	895	150	896	150	890	151	820	150	822	151	821
152	893	152	897	152	888	155	893	151	896	151	890	152	820	151	822	152	821
153	895	153	897	153	887	156	893	152	896	152	890	153	821	152	822	153	820
154	893	154	897	154	887	157	894	153	896	153	890	154	821	153	822	154	820
155	892	155	898	155	888	158	894	154	897	154	890	155	821	154	822	155	820
156	893	156	897	156	887	159	893	155	896	155	890	156	820	156	822	156	821
157	894	157	898	157	887	160	893	156	896	156	890	157	820	157	821	157	821
158	894	158	897	158	887	161	895	157	896	157	890	158	821	158	823	158	821
159	893	159	897	159	887	162	894	158	895	158	891	159	820	159	822	159	820
160	893	160	897	160	888	163	894	159	895	159	891	160	820	160	821	160	820
161	894	161	896	161	889	164	893	161	896	160	890	161	821	161	823	161	821
162	894	162	897	162	886	165	894	162	897	161	890	162	821	162	822	162	820
163	893	163	897	163	889	166	895	163	897	162	891	163	821	163	822	163	820
164	895	164	898	164	888	168	895	164	896	163	890	164	820	164	822	164	820
165	894	165	896	165	889	169	895	165	895	164	891	165	820	165	822	165	821
166	893	166	897	166	888	170	894	166	895	165	891	166	821	166	822	166	820
167	893	167	896	167	888	171	893	167	896	166	890	167	820	167	822	167	820
168	895	168	897	168	888	172	894	168	897	167	890	169	821	168	822	168	821
169	894	169	897	169	888	173	894	169	897	168	890	170	822	169	822	169	821
170	894	170	897	170	890	174	894	170	896	169	890	171	820	170	822	170	821
171	893	171	897	171	888	175	895	171	896	170	891	172	821	171	822	171	821
172	893	172	897	172	887	176	894	172	897	171	891	173	821	172	822	172	820
173	895	174	897	173	887	177	893	173	897	172	890	174	821	173	822	173	821
175	895	175	897	174	888	178	894	174	897	173	890	175	822	174	822	175	820
176	893	176	896	175	888	179	894	175	897	174	891	176	820	175	823	176	820
177	895	177	898	176	888	180	893	176	896	175	890	177	820	176	821	177	821
178	894	178	897	177	889	181	895	177	896	176	890	178	821	177	821	178	821
179	893	179	898	179	889	182	895	178	897	177	891	179	821	178	821	179	821
180	895	180	897	181	888	183	894	179	896	178	890	180	820	179	822	180	820
181	895	181	896	182	889	184	895	180	897	179	890	181	820	180	822	181	820
182	894	182	897	183	888	185	893	181	896	180	891	182	821	181	823	182	822
183	894	183	898	184	888	186	895	182	897	181	890	183	822	182	823	183	820
184	894	184	897	185	888	187	894	183	896	182	891	184	820	183	822	184	821
185	894	185	897	186	888	188	895	184	896	183	891	185	821	184	822	185	820
186	894	186	896	187	888	189	893	185	897	184	890	186	821	185	822	186	820
187	893	187	898	188	889	190	893	186	898	185	891	187	820	187	823	187	821
188	894	188	896	189	888	191	894	187	896	186	891	188	821	188	821	188	821
189	894	189	897	190	890	192	893	188	897	187	890	189	821	189	822	189	821
190	893	190	897	191	889	193	894	189	896	188	891	190	821	190	823	190	820
191	895	191	898	192	889	194	893	190	895	189	891	191	820	191	822	191	820
192	895	192	897	193	888	195	894	191	897	191	891	192	821	192	822	192	821
193	894	193	897	194	888	196	893	192	897	192	891	193	821	193	821	193	820
194	894	194	898	195	888	197	894	193	896	193	891	194	821	194	822	194	821
195	893	195	897	196	888	198	894	194	896	194	890	195	820	195	822	195	821
196	894	196	897	198	888	199	893	195	896	195	891	196	820	196	822	196	821
197	894	197	897	199	888	200	895	196	897	196	891	197	821	197	822	197	821
198	894	198	898	200	888	201	894	197	897	197	890	198	821	198	823	198	821
199	895	199	898	201	888	202	895	198	896	198	890	199	820	199	822	199	822
200	894	200	897	202	888	204	894	200	895	199	891	200	821	200	822	200	820
201	895	201	898	203	889	205	894	201	896	200	891	201	821	201	821	201	821
202	894	202	899	204	889	206	894	202	897	201	891	202	820	202	822	202	821
203	895	203	898	205	888	207	894	203	897	202	890	203	820	203	822	203	821
204	895	204	897	206	888	208	893	204	896	203	890	204	821	204	823	204	821
205	894	205	897	207	889	209	894	205	895	204	892	205	820	205	822	205	821
206	894	206	898	208	889	210	894	206	897	205	891	207	820	206	822	206	821
207	894	207	897	209	889	211	894	207	897	206	890	208	820	207	822	207	820
208	895	208	898	210	888	212	895	208	897	207	891	209	821	208	822	208	821
210	894	209	897	211	888	213	894	209	897	208	892	210	821	209	823	209	821
211	894	210	897	212	889	214	893	210	896	209	891	211	821	210	821	211	820
212	895	211	898	213	890	215	895	211	897	210	890	212	821	211	823	212	821
213	895	212	898	214	889	216	894	212	896	211	890	213	820	212	822	213	821
214	895	213	897	215	890	217	893	213	896	212	890	214	822	213	822	214	821
215	894	214	898	216	888	218	894	214	897	213	891	215	822	214	822	215	821
216	895	216	897	217	889	219	895	215	896	214	891	216	820	215	823	216	821
217	896	217	897	218	888	220	894	216	896	215	890	217	822	216	822	217	820
218	896	218	897	219	889	221	894	217	897	216	890	218	820	217	822	218	822
219	895	219	897	220	889	222	894	218	896	217	891	219	821	218	823	219	820
220	894	220	897	221	888	223	895	219	896	218	890	220	820	219	822	220	822
221	895	221	897	222	888	224	894	220	896	219	890	221	821	221	823	221	821
222	894	222	898	223	888	225	893	221	895	220	891	222	821	222	823	222	821
223	894	223	898	224	889	226	893	222	897	221	891	223	821	223	822	223	822
224	894	224	898	225	889	227	895	223	896	222	891	224	821	224	822	224	822
225	895	225	897	226	889	228	893	224	896	223	890	225	820	225	823	225	821
226	895	226	898	227	889	229	894	225	896	225	890	226	821	226	823	226	820
227	895	227	899	228	888	230	893	226	896	226	890	227	821	227	821	227	821
228	895	228	898	229	889	231	894	227	898	227	890	228	820	228	823	228	822
229	895	229	898	230	888	232	895	228	897	228	890	229	821	229	822	229	821
230	895	230	897	231	889	233	895	229	895	229	892	230	821	230	823	230	821
231	895	231	898	232	889	234	895	230	898	230	891	231	822	231	822	231	821
232	894	232	897	233	889	235	894	231	896	231	891	232	821	232	823	232	821
233	894	233	898	234	889	236	894	232	897	232	892	233	821	233	823	233	821
234	894	234	898	236	889	237	895	233	896	233	890	234	821	234	822	234	822
235	894	235	897	237	888	238	893	235	896	234	890	235	821	235	822	235	821
236	895	236	897	238	889	239	894	236	897	235	891	236	820	236	823	236	821
237	895	237	897	239	888	240	895	237	896	236	891	237	821	237	822	237	821
238	895	238	897	240	889	241	894	238	897	237	890	238	821	238	823	238	822
239	895	239	897	241	889	242	893	239	896	238	891	239	820	239	822	239	821
240	895	240	897	242	888	244	893	240	897	239	892	240	820	240	823	240	821
241	896	241	898	243	890	245	894	241	896	240	892	241	821	241	822	241	822
242	895	242	899	244	888	246	895	242	896	241	891	242	820	242	822	242	821
243	894	243	898	245	889	247	894	243	897	242	891	243	821	243	823	243	821
245	894	244	898	246	889	248	894	244	897	243	892	245	820	244	823	244	821
246	895	245	899	247	889	249	895	245	896	244	891	246	821	245	823	245	820
247	894	246	899	248	889	250	895	246	896	245	892	247	821	246	821	246	821
248	895	247	897	249	889	251	894	247	895	246	891	248	822	247	822	248	822
249	895	248	898	250	889	252	894	248	896	247	892	249	821	248	822	249	821
250	894	249	898	251	890	253	894	249	897	248	891	250	821	249	824	250	821
251	895	250	898	252	888	254	895	250	897	249	891	251	821	250	823	251	821
252	894	251	897	253	890	255	894	251	896	250	891	252	821	251	823	252	822
253	894	253	898	254	889	256	894	252	896	251	892	253	820	252	822	253	822
254	894	254	897	255	889	257	893	253	896	252	892	254	821	253	822	254	821
255	894	255	898	256	888	258	894	254	896	253	890	255	821	254	823	255	821
256	894	256	898	257	889	259	894	255	897	254	891	256	821	255	822	256	821
257	895	257	897	258	890	260	894	256	896	255	891	257	821	256	822	257	821
258	896	258	898	259	888	261	894	257	898	256	891	258	822	257	823	258	821
259	896	259	898	260	889	262	895	258	897	257	892	259	820	259	822	259	820
260	896	260	899	261	888	263	895	259	897	258	892	260	822	260	822	260	822
261	894	261	899	262	889	264	895	260	896	260	891	261	821	261	823	261	821
262	896	262	898	263	890	265	895	261	896	261	892	262	821	262	823	262	821
263	895	263	899	264	889	266	894	262	897	262	891	263	821	263	822	263	821
264	895	264	897	265	888	267	894	263	896	263	891	264	821	264	824	264	820
265	894	265	897	266	889	268	894	264	896	264	890	265	821	265	822	265	821
266	894	266	898	267	888	269	895	265	898	265	891	266	821	266	822	266	820
267	895	267	897	268	888	270	894	266	897	266	891	267	822	267	822	267	822
268	896	268	898	269	889	271	893	267	896	267	891	268	821	268	823	268	821
269	895	269	897	270	890	272	895	268	896	268	890	269	821	269	822	269	820
270	895	270	898	271	888	273	894	269	896	269	890	270	821	270	822	270	822
271	895	271	898	272	889	274	894	270	896	270	892	271	821	271	822	271	822
272	895	272	899	274	888	275	893	271	896	271	890	272	821	272	822	272	821
273	895	273	898	275	890	276	895	272	897	272	892	273	821	273	823	273	822
274	894	274	899	276	888	277	894	273	896	273	890	274	821	274	822	274	821
275	895	275	899	277	889	278	893	275	897	274	890	275	821	275	823	275	821
276	895	276	899	278	890	279	895	276	897	275	890	276	821	276	822	276	821
277	895	277	898	279	890	280	895	277	896	276	892	277	820	277	823	277	822
278	895	278	898	280	888	281	894	278	897	277	891	279	821	278	822	278	822
279	896	279	898	281	889	282	893	279	896	278	891	280	821	279	823	279	821
280	896	280	897	282	889	284	895	280	897	279	890	281	822	280	822	280	822
282	895	281	899	283	889	285	895	281	897	280	891	282	822	281	822	282	821
283	895	282	898	284	888	286	894	282	897	281	892	283	821	282	821	283	822
284	895	283	898	285	889	287	894	283	896	282	891	284	822	283	823	284	821
285	896	284	898	286	890	288	893	284	896	283	891	285	821	284	822	285	822
286	894	285	899	287	889	289	895	285	896	284	890	286	820	285	823	286	821
287	895	286	898	288	889	290	894	286	896	285	891	287	822	286	823	287	821
288	895	287	897	289	889	291	894	287	896	286	891	288	821	287	823	288	821
289	894	288	899	290	888	292	894	288	896	287	891	289	821	288	822	289	821
290	895	289	898	291	890	293	894	289	896	288	891	290	822	289	823	290	820
291	894	291	897	292	889	294	894	290	896	289	892	291	821	290	822	291	821
292	896	292	898	293	889	295	893	291	897	290	891	292	821	291	823	292	821
293	895	293	898	294	888	296	894	292	896	291	890	293	821	292	823	293	821
294	896	294	898	295	889	297	895	293	896	292	891	294	822	294	822	294	821
295	895	295	899	296	889	298	893	294	896	293	891	295	821	295	823	295	822
296	895	296	898	297	889	299	893	295	897	294	892	296	820	296	822	296	821
297	894	297	899	298	889			296	896	296	891	297	821	297	822	297	821
298	896	298	898	299	888			297	897	297	891	298	821	298	823	298	821
299	897	299	899					298	897	298	891	299	821	299	822	299	821
								299	897	299	891
