# Supplementary material for: A ‘smart’ tube holder enables real-time sample monitoring in a standard lab centrifuge
Source: PLoS One. 2018 Apr 16;13(4):e0195907. doi: 10.1371/journal.pone.0195907 (PMC5901991; doi:10.1371/journal.pone.0195907)
Supplement: S1 Data — For each set of experiments, there is one .csv file and one .pdf file describing the conditions. Each experiment has two columns: time (seconds), signal (AU). The data are unprocessed. (ZIP) [file pone.0195907.s010.zip › S1 Data/cells.csv]

0	819	0	830	0	807	0	850	0	831	0	844	0	776	0	798	0	802	0	827	0	806	0	790								284.827586206897	892.965517241379	284.241379310345	890.862068965517	284.931034482759	891.965517241379	285	885.931034482759	284.034482758621	885.48275862069	285	887.48275862069	284.344827586207	887.103448275862	282.344827586207	890.241379310345	285	890.862068965517	279.724137931034
1	819	1	823	1	815	1	851	1	852	1	852	1	804	2	798	1	803	1	830	1	820	1	806								x	x	x	x	x	x	x	x	x	x	x	x	x	x	x	x	x	x	x
2	819	2	823	2	813	2	851	2	848	2	846	2	792	3	799	2	799	2	837	2	814	2	808
3	820	3	818	3	815	3	850	3	852	3	851	3	802	4	799	3	799	3	838	3	825	3	812
4	821	4	817	4	817	4	854	4	851	4	852	4	799	5	800	4	796	4	841	4	822	4	821
5	820	5	817	5	807	5	852	5	850	5	848	5	795	6	801	5	798	5	842	5	825	5	821
6	822	14	823	6	810	6	854	6	851	6	851	6	795	7	799	10	800	6	844	6	827	6	822
7	825	15	825	7	811	7	853	7	851	7	849	7	792	8	800	11	800	7	846	7	832	7	829
8	827	16	827	8	812	8	854	8	851	8	849	8	795	9	800	12	801	8	847	8	836	8	835
9	828	17	828	9	812	9	852	9	852	9	849	9	795	10	802	13	803	9	848	9	837	9	837
10	829	18	829	10	813	10	853	10	851	10	850	10	796	11	803	14	803	10	849	10	839	10	839
11	829	19	835	11	814	11	853	11	849	11	850	11	795	12	804	15	804	11	851	11	838	11	841
12	834	26	844	12	814	12	854	12	850	12	850	12	798	13	804	16	806	12	851	12	840	12	841
13	835	27	846	13	816	13	853	13	851	13	852	13	799	14	806	17	806	13	851	13	841	13	843
14	837	28	852	14	819	14	854	14	852	14	851	14	800	15	807	18	808	14	852	14	843	14	845
15	838	30	852	15	820	15	854	15	852	15	851	15	801	17	808	19	809	15	852	15	845	15	845
16	840	31	850	16	822	16	854	16	852	16	852	16	802	18	809	20	810	16	853	16	846	16	846
17	840	32	852	17	824	17	853	17	853	17	852	17	802	19	810	21	811	17	854	17	846	17	847
18	842	33	853	18	826	18	853	18	853	18	852	18	804	20	813	22	812	18	853	18	847	18	848
19	845	34	852	19	827	19	854	19	852	19	853	19	806	21	814	23	814	19	855	19	849	19	849
20	845	35	859	20	828	20	854	20	854	20	853	20	807	22	814	24	814	20	854	20	848	20	848
21	848	36	858	21	830	21	855	21	853	21	853	21	808	23	817	25	816	21	855	21	850	21	849
22	852	37	859	22	832	22	854	22	853	22	853	22	810	24	817	26	817	22	855	22	850	22	849
23	850	38	861	23	834	23	854	23	855	23	854	23	810	25	819	27	819	23	855	23	852	23	850
24	852	39	862	24	836	24	855	24	854	24	855	24	812	26	820	28	821	24	856	24	851	24	852
25	853	40	863	25	837	25	855	25	855	25	855	25	813	27	822	29	821	25	856	25	851	25	856
26	855	41	862	26	839	26	855	26	856	26	855	26	814	28	824	30	823	26	857	26	853	26	851
27	856	42	865	27	841	27	855	27	855	27	856	27	816	29	825	31	824	27	856	27	852	27	852
28	857	43	865	28	843	28	854	28	854	28	855	28	817	30	827	32	825	28	857	28	855	28	852
29	859	44	865	29	845	29	857	29	856	29	856	29	820	31	827	33	826	29	858	29	853	29	853
30	859	45	867	30	847	31	856	30	856	30	856	30	820	32	829	34	827	30	858	31	854	30	853
31	860	46	868	31	849	32	856	31	856	31	856	31	822	33	829	35	828	31	858	32	855	31	853
32	862	47	869	32	851	33	856	32	857	32	857	32	823	34	831	36	829	32	856	33	855	32	854
33	862	48	871	33	851	34	859	33	856	33	856	33	821	35	828	38	832	33	857	34	855	33	853
35	865	49	872	34	853	35	856	35	858	34	857	34	827	36	836	39	831	34	859	35	855	34	856
36	865	50	875	35	855	36	858	36	857	35	858	36	829	43	842	40	833	35	859	36	856	35	855
37	867	51	876	36	856	37	859	37	865	36	859	37	830	44	842	41	834	36	859	37	856	36	856
38	868	52	875	38	859	38	855	38	860	37	859	38	833	45	843	42	836	37	859	38	857	37	855
39	869	53	874	39	860	39	857	40	859	39	858	39	832	46	845	43	836	38	859	39	855	38	854
40	869	54	876	40	861	40	858	41	859	40	860	41	834	47	846	44	839	39	859	40	857	39	856
41	870	55	876	41	862	41	859	42	860	41	859	42	836	48	847	45	838	41	859	41	858	41	856
42	870	56	876	42	864	42	859	43	860	42	860	43	838	49	847	46	840	42	860	42	857	42	856
43	873	57	876	43	865	44	859	44	861	43	860	44	839	50	847	47	841	43	860	43	858	43	857
44	874	58	877	44	867	45	860	45	862	44	861	45	840	51	849	48	843	44	860	44	858	44	857
45	874	59	877	45	868	46	859	46	860	45	860	46	842	52	850	49	843	45	860	45	857	45	857
46	874	60	877	46	869	47	859	47	861	46	860	47	843	53	851	50	844	46	861	46	858	46	856
47	874	61	878	47	869	48	860	48	862	47	861	48	845	54	852	51	846	47	861	47	859	47	857
48	874	62	879	48	871	49	861	49	862	48	861	49	845	55	854	52	847	48	860	48	860	48	857
49	875	63	879	49	872	50	861	50	863	49	862	50	847	56	853	53	847	49	861	49	859	49	857
50	876	64	879	50	872	51	860	51	863	50	863	51	847	57	855	54	848	50	861	51	859	50	856
51	876	66	879	51	873	52	861	52	862	51	863	52	849	58	857	55	850	51	861	52	859	51	857
53	876	67	880	52	873	53	862	53	864	52	863	53	850	59	856	56	850	52	860	53	860	52	858
54	876	68	880	53	875	54	862	54	864	53	864	54	851	60	857	57	852	53	862	54	859	53	858
55	877	69	879	54	875	55	862	55	864	54	863	55	852	62	858	58	853	54	861	55	860	54	859
56	877	70	880	55	875	56	863	56	865	55	864	56	853	63	858	59	852	55	861	56	860	55	858
57	878	71	880	56	875	57	862	57	866	56	865	57	855	64	859	60	855	56	861	57	860	56	858
58	876	72	880	57	876	58	862	58	866	57	865	58	855	65	860	61	854	57	861	58	861	57	859
59	878	73	882	58	876	59	863	59	868	58	865	59	856	66	861	62	855	58	861	59	860	58	858
60	879	74	881	59	877	60	864	60	867	59	866	60	856	67	861	63	855	59	861	60	861	59	858
61	879	75	881	60	879	61	863	61	867	60	866	61	857	68	862	64	857	60	862	61	861	60	859
62	878	76	881	61	879	62	863	62	868	61	866	62	859	69	863	65	858	61	863	62	861	61	859
63	880	77	880	62	879	63	864	63	869	62	868	63	860	71	864	66	858	62	864	63	860	62	859
64	880	78	881	63	879	64	864	64	870	63	867	64	861	72	866	67	859	63	861	64	861	63	859
65	880	79	881	64	879	65	864	65	870	64	868	66	861	73	865	68	861	64	863	65	861	64	859
66	879	80	881	65	880	66	866	66	871	65	869	67	863	74	866	69	860	65	862	66	861	65	859
67	880	81	883	66	880	67	866	67	872	66	869	68	864	75	867	70	861	66	862	67	860	66	861
68	880	82	882	67	880	68	866	68	872	67	868	69	865	76	867	71	861	68	859	68	861	67	861
69	881	83	883	68	882	69	867	69	872	68	869	70	866	77	868	72	863	69	862	69	861	68	860
70	881	84	883	69	883	70	868	70	873	69	870	71	867	78	868	73	863	70	862	70	861	69	860
71	883	85	884	70	881	71	870	71	874	70	869	72	867	79	869	74	863	71	862	71	861	70	860
72	882	86	884	71	883	72	871	72	873	71	871	73	868	80	869	76	865	72	862	72	861	71	861
73	882	87	885	72	885	73	872	73	874	72	870	74	868	81	871	77	865	73	862	73	860	72	861
74	882	88	885	73	884	74	867	75	874	73	870	75	870	82	871	78	866	74	863	74	860	73	860
75	883	89	884	74	884	75	872	76	875	74	871	76	870	83	870	79	866	75	863	75	860	74	860
76	883	90	885	75	885	76	871	77	875	75	871	77	871	84	871	80	866	76	863	76	861	75	861
77	883	91	886	76	885	77	874	78	875	76	871	78	872	85	872	81	868	77	863	77	860	76	862
78	884	92	885	78	885	78	874	79	876	77	873	79	873	86	872	82	867	78	863	78	861	77	862
79	884	93	886	79	883	80	874	80	877	78	873	80	873	87	874	83	868	79	862	79	861	78	861
80	884	94	885	80	886	81	874	81	877	79	873	81	872	88	875	84	869	80	863	80	861	79	861
81	885	95	885	81	887	82	876	82	878	81	874	82	874	89	875	85	869	81	863	81	861	80	862
82	884	96	886	82	887	83	876	83	878	82	874	83	874	90	875	86	870	82	863	82	861	82	861
83	886	97	887	83	886	84	876	84	879	83	874	84	875	91	876	87	870	83	863	83	862	83	862
84	885	98	887	84	887	85	877	85	879	84	874	85	876	92	876	88	871	84	863	84	862	84	861
85	886	99	888	85	887	86	876	86	880	85	874	86	877	93	877	89	872	86	863	85	863	85	862
86	886	100	887	86	888	87	876	87	880	86	874	87	878	94	876	90	872	87	863	86	861	86	862
87	886	101	887	87	887	88	877	88	881	87	875	88	877	95	877	91	872	88	864	87	861	87	861
88	886	102	886	88	886	89	877	89	881	88	875	89	878	96	877	92	873	89	863	88	862	88	862
90	886	103	887	89	886	90	877	90	881	89	875	90	878	97	879	93	875	90	864	90	862	89	862
91	883	104	886	90	888	91	877	91	881	90	877	91	878	98	879	94	874	91	863	91	863	90	861
92	885	105	886	91	888	92	877	92	880	91	877	92	877	99	879	95	875	92	863	92	863	91	862
93	885	107	887	92	888	93	879	93	881	92	878	93	879	100	880	96	876	93	863	93	862	92	863
94	886	108	886	93	888	94	879	94	882	93	879	94	879	101	880	97	876	94	864	94	863	93	861
95	886	109	886	94	888	95	879	95	882	94	879	95	879	102	880	98	876	95	864	95	862	94	862
96	887	110	886	95	888	96	879	96	882	95	880	96	880	103	882	99	876	96	864	96	863	95	862
97	886	111	887	96	888	97	878	97	882	96	881	97	880	104	882	100	878	97	863	97	862	96	862
98	886	112	886	97	889	98	879	98	882	97	882	98	881	105	882	101	879	98	864	98	862	97	862
99	887	113	887	98	889	99	878	99	882	98	881	99	882	107	883	102	879	99	864	99	861	98	862
100	887	114	887	99	890	100	878	100	882	99	882	100	883	108	882	103	879	100	865	100	862	99	862
101	887	115	887	100	888	101	879	101	881	100	882	101	883	109	883	104	881	101	864	101	863	100	862
102	886	116	887	101	888	102	879	102	883	101	882	102	884	110	883	105	882	102	864	102	863	101	862
103	887	117	887	102	889	103	880	103	883	102	882	103	884	111	883	106	884	103	863	103	862	102	863
104	889	118	886	103	889	104	878	104	882	103	883	104	882	112	883	107	883	104	865	104	863	103	863
105	888	119	887	104	888	105	880	105	882	104	883	106	883	113	884	108	882	105	864	105	863	104	863
106	888	120	888	105	889	106	880	106	882	105	884	107	883	114	883	109	883	106	864	106	863	105	862
107	889	121	887	106	889	107	880	107	883	106	883	108	883	115	883	110	884	107	865	107	862	106	862
108	888	122	888	107	889	109	881	108	883	107	883	109	884	116	884	111	884	108	865	108	862	107	862
109	889	123	887	108	889	110	880	109	883	108	883	110	883	117	883	112	884	109	865	109	863	108	863
110	888	124	887	109	889	111	881	110	884	109	882	111	884	118	883	114	884	110	865	110	862	109	862
111	888	125	887	110	890	112	880	111	882	110	883	112	884	119	884	115	883	111	864	111	863	110	863
112	888	126	887	111	888	113	881	112	884	111	884	113	884	120	884	116	886	112	864	112	863	111	863
113	889	127	887	112	890	114	880	113	883	112	884	114	884	121	883	117	884	113	864	113	863	112	863
114	888	128	888	113	890	115	880	114	882	113	884	115	885	122	884	118	884	114	863	114	862	113	863
115	890	129	888	114	891	116	881	116	884	114	885	116	885	123	883	119	884	115	865	115	862	114	863
116	889	130	887	115	890	117	880	117	883	115	886	117	884	124	883	120	884	116	864	116	862	115	863
117	889	131	888	117	890	118	880	118	883	116	884	118	884	125	884	121	884	117	864	117	864	117	862
118	889	132	888	118	889	119	881	119	884	117	886	119	884	126	885	122	884	118	865	118	863	118	863
119	889	133	888	119	889	120	881	120	883	118	885	120	885	127	884	123	886	119	866	119	863	119	864
120	890	134	888	120	889	121	881	121	883	120	885	121	885	128	884	124	886	120	865	120	863	120	863
121	890	135	888	121	890	122	881	122	883	121	885	122	885	129	885	125	885	121	864	121	862	121	863
122	890	136	889	122	890	123	882	123	884	122	884	123	884	130	884	126	885	122	865	122	863	122	864
123	888	137	889	123	889	124	882	124	884	123	885	124	886	131	885	127	885	123	865	123	863	123	864
124	889	138	888	124	890	125	882	125	882	124	884	125	885	132	885	128	885	124	866	124	863	124	864
125	889	139	888	125	891	126	882	126	883	125	885	126	885	133	885	129	885	125	866	125	864	125	863
126	889	140	888	126	891	128	881	127	884	126	885	127	885	134	885	130	887	127	864	126	864	126	862
127	890	141	889	127	891	129	882	128	883	127	885	128	885	135	885	131	886	128	865	127	864	127	863
128	889	142	889	128	891	130	882	129	883	128	885	129	885	136	885	132	885	129	865	128	865	128	863
129	890	143	889	129	891	131	883	130	884	129	885	130	886	137	886	133	887	130	865	129	865	129	863
131	889	144	888	130	891	132	883	131	883	130	886	131	885	138	885	134	886	131	865	130	864	130	863
132	892	146	888	131	891	133	882	132	883	131	886	132	885	139	885	135	885	132	866	132	864	131	862
133	890	147	888	132	891	134	882	133	884	132	884	133	885	140	886	136	886	133	865	133	865	132	864
134	890	148	889	133	890	135	883	134	884	133	885	134	885	141	885	137	886	134	865	134	864	133	863
135	889	149	890	134	891	136	883	135	883	134	886	135	885	142	886	138	886	135	865	135	864	134	863
136	890	150	888	135	892	137	882	136	884	135	885	136	885	143	885	139	886	136	864	136	865	135	864
137	890	151	889	136	891	138	883	137	883	136	885	137	885	144	885	140	887	137	866	137	864	136	863
138	890	152	888	137	890	139	883	138	883	137	885	139	885	145	886	141	887	138	865	138	864	137	864
139	890	153	888	138	890	140	883	139	884	138	885	140	886	147	887	142	887	139	865	139	864	138	864
140	891	154	888	139	891	141	882	140	883	139	886	141	885	148	887	143	887	140	866	140	865	139	864
141	890	155	890	140	891	142	883	141	883	140	885	142	885	149	887	144	887	141	866	141	865	140	863
142	891	156	889	141	890	143	883	142	884	141	886	143	885	150	887	145	886	142	866	142	866	141	864
143	891	157	889	142	891	144	882	143	884	142	886	144	886	151	888	146	887	143	865	143	865	142	864
144	890	158	888	143	890	145	883	144	885	143	886	145	885	152	888	147	887	144	865	144	865	143	863
145	890	159	890	144	891	146	882	145	883	144	885	146	887	153	887	148	887	145	865	145	866	144	864
146	890	160	889	145	891	147	883	146	885	145	885	147	885	154	887	149	887	146	866	146	865	145	863
147	890	161	889	146	891	148	884	147	885	146	885	148	886	155	887	150	887	147	866	147	865	146	865
148	890	162	888	147	890	149	882	148	885	147	887	149	886	156	887	151	887	148	867	148	866	147	864
149	890	163	888	148	891	150	883	149	883	148	886	150	886	157	887	152	887	149	866	149	865	148	863
150	891	164	888	149	890	151	883	150	884	149	885	151	885	158	888	153	887	150	866	150	865	149	864
151	890	165	890	150	891	152	883	151	883	150	886	152	885	159	888	155	887	151	865	151	865	150	864
152	890	166	890	151	892	153	884	152	884	151	886	153	886	160	889	156	887	152	866	152	866	151	864
153	891	167	890	152	892	154	883	153	884	152	885	154	887	161	888	157	887	153	866	153	865	152	864
154	892	168	888	153	892	155	884	155	885	153	886	155	886	162	889	158	887	154	865	154	865	153	864
155	891	169	889	154	891	156	884	156	885	154	885	156	887	163	888	159	887	155	866	155	864	154	864
156	890	170	890	156	890	157	882	157	883	155	886	157	887	164	888	160	889	156	866	156	865	155	864
157	891	171	890	157	891	158	884	158	885	157	886	158	885	165	888	161	888	157	866	157	865	156	865
158	892	172	888	158	891	159	884	159	885	158	886	159	887	166	888	162	888	158	867	158	865	157	864
159	890	173	890	159	892	160	883	160	884	159	887	160	887	167	888	163	888	160	866	159	865	159	865
160	891	174	888	160	891	161	883	161	884	160	885	161	886	168	888	164	888	161	867	160	866	160	864
161	891	175	890	161	891	162	883	162	885	161	888	162	886	169	888	165	888	162	867	161	866	161	864
162	890	176	889	162	891	163	884	163	884	162	887	163	887	170	888	166	887	163	866	162	866	162	864
163	890	177	889	163	891	164	883	164	885	163	886	164	886	171	888	167	888	164	867	163	866	163	864
164	890	178	890	164	892	165	883	165	885	164	886	165	886	172	888	168	888	165	867	164	866	164	864
165	891	179	888	165	891	166	883	166	884	165	886	166	886	173	888	169	888	166	866	165	866	165	864
166	891	180	890	166	892	167	883	167	884	166	886	167	886	174	888	170	889	167	867	166	866	166	865
168	891	181	889	167	891	168	884	168	885	167	887	168	886	175	889	171	888	168	867	167	866	167	863
169	891	183	889	168	891	170	883	169	885	168	887	169	886	176	890	172	889	169	867	168	867	168	864
170	891	184	890	169	891	171	883	170	885	169	886	170	885	177	888	173	889	170	866	170	867	169	865
171	891	185	889	170	890	172	884	171	885	170	886	171	887	178	889	174	888	171	866	171	867	170	866
172	892	186	890	171	892	173	883	172	885	171	886	172	886	179	888	175	889	172	867	172	868	171	864
173	890	187	889	172	892	174	884	173	884	172	887	173	886	180	888	176	889	173	868	173	867	172	865
174	891	188	890	173	893	175	884	174	885	173	887	174	887	181	888	177	889	174	866	174	867	173	864
175	891	189	889	174	892	176	884	175	885	174	886	175	886	182	888	178	889	175	867	175	867	174	864
176	891	190	890	175	892	177	883	176	885	175	887	176	886	183	889	179	889	176	867	176	867	175	865
177	891	191	889	176	891	178	883	177	885	176	887	177	886	185	889	180	890	177	868	177	867	176	865
178	891	192	889	177	892	179	884	178	885	177	887	178	887	186	888	181	889	178	866	178	866	177	864
179	891	193	889	178	892	180	885	179	885	178	886	180	887	187	889	182	889	179	867	179	867	178	864
180	891	194	889	179	892	181	885	180	886	179	887	181	886	188	889	183	889	180	866	180	867	179	864
181	891	195	889	180	893	182	883	181	885	180	886	182	886	189	889	184	890	181	867	181	868	180	863
182	892	196	890	181	892	183	884	182	885	181	886	183	886	190	888	185	889	182	868	182	867	181	865
183	891	197	889	182	892	184	884	183	885	182	886	184	886	191	889	186	890	183	868	183	867	182	863
184	891	198	889	183	892	185	884	184	885	183	886	185	887	192	888	187	890	184	867	184	867	183	865
185	892	199	890	184	891	186	884	185	884	184	887	186	887	193	888	188	889	185	867	185	867	184	863
186	891	200	889	185	891	187	883	186	884	185	887	187	888	194	889	189	890	186	866	186	867	185	865
187	892	201	889	186	892	188	883	187	885	186	887	188	886	195	890	190	891	187	867	187	868	186	864
188	892	202	891	187	892	189	884	188	884	187	886	189	888	196	888	191	889	188	868	188	867	187	866
189	891	203	890	188	891	190	884	189	886	188	886	190	887	197	889	193	891	189	867	189	867	188	865
190	892	204	890	189	892	191	883	190	886	189	887	191	887	198	889	194	890	190	867	190	866	189	864
191	893	205	889	190	893	192	884	192	884	190	887	192	887	199	888	195	891	191	867	191	867	190	864
192	892	206	889	191	892	193	884	193	884	191	887	193	887	200	889	196	890	192	867	192	867	191	865
193	892	207	889	193	892	194	885	194	886	192	888	194	887	201	888	197	891	193	867	193	866	193	864
194	892	208	889	194	892	195	884	195	885	194	887	195	887	202	890	198	890	194	868	194	868	194	865
195	892	209	891	195	892	196	884	196	884	195	887	196	887	203	889	199	890	195	867	195	868	195	864
196	892	210	889	196	892	197	884	197	886	196	888	197	886	204	889	200	890	196	867	196	867	196	865
197	892	211	890	197	892	198	883	198	885	197	887	198	886	205	889	201	890	197	867	197	867	197	864
198	892	212	891	198	892	199	884	199	886	198	886	199	888	206	889	202	890	198	867	198	868	198	864
199	892	213	890	199	892	200	884	200	886	199	887	200	887	207	889	203	889	199	868	199	868	199	863
200	893	214	890	200	892	202	884	201	885	200	888	201	887	208	889	204	890	200	867	200	867	200	865
201	892	216	891	201	891	203	885	202	885	201	887	202	887	209	888	205	890	202	866	201	868	201	865
202	893	217	891	202	893	204	884	203	885	202	887	203	886	210	889	206	890	203	867	202	868	202	865
203	893	218	891	203	891	205	883	204	886	203	887	204	887	211	889	207	889	204	868	203	868	203	865
204	892	219	890	204	892	208	884	205	885	204	889	205	886	212	888	208	890	205	867	205	868	204	865
205	892	220	890	205	892	209	885	206	886	205	887	206	887	213	888	209	891	206	868	206	867	205	864
207	892	221	889	206	891	210	885	207	885	206	887	207	887	214	889	210	891	207	868	207	867	206	864
208	892	222	892	207	891	211	884	208	886	207	887	208	887	215	889	211	889	208	867	208	867	207	864
209	893	223	890	208	892	212	884	209	885	208	888	209	887	216	890	212	890	209	868	209	868	208	864
210	893	224	891	209	893	213	884	210	884	209	887	210	887	217	889	213	891	210	868	210	867	209	864
211	892	225	891	210	892	214	885	211	886	210	887	211	887	219	890	214	890	211	868	211	868	210	865
212	892	226	890	211	892	215	886	212	886	211	887	212	887	220	889	215	890	212	868	212	869	211	865
213	893	227	890	212	892	216	884	213	886	212	887	213	888	221	889	216	890	213	868	213	867	212	865
214	892	228	891	213	892	217	884	214	885	213	887	214	887	222	890	217	889	214	868	214	868	213	864
215	892	229	890	214	893	218	886	215	886	214	887	216	887	223	890	218	890	215	868	215	869	214	865
216	893	230	889	215	892	219	885	216	885	215	887	217	888	224	888	219	890	216	868	216	868	215	864
217	893	231	890	216	892	220	885	217	885	216	887	218	887	225	889	220	889	217	869	217	868	216	865
218	892	232	890	217	893	221	884	218	885	217	887	219	887	226	889	221	890	218	868	218	868	217	865
219	893	233	890	218	893	222	884	219	885	218	886	220	887	227	890	222	891	219	868	219	868	218	866
220	893	234	891	219	892	223	884	220	886	219	888	221	886	228	889	223	889	220	868	220	869	219	864
221	892	235	890	220	893	224	885	221	885	220	887	222	887	229	890	224	891	221	869	221	869	220	865
222	892	236	890	221	892	225	885	223	886	221	887	223	887	230	888	225	891	222	868	222	868	221	865
223	893	237	890	222	892	226	885	224	886	222	887	224	886	231	888	226	890	223	868	223	868	222	865
224	893	238	890	223	892	227	884	225	885	223	887	225	888	232	889	227	891	224	868	224	868	223	864
225	892	239	890	224	892	228	885	226	885	224	888	226	887	233	889	228	890	225	868	225	868	224	865
226	893	240	890	225	892	230	885	227	886	225	887	227	887	234	889	229	891	226	869	226	869	225	865
227	893	241	891	226	892	231	884	228	885	226	888	228	886	235	889	230	890	227	868	227	868	226	865
228	893	242	891	227	891	232	884	229	886	227	888	229	887	236	888	231	890	228	868	228	868	227	865
229	892	243	891	228	892	233	885	230	885	228	887	230	887	237	890	233	889	229	868	229	868	228	864
230	892	244	891	229	892	234	885	231	886	230	887	231	887	238	889	234	891	230	867	230	869	229	865
231	893	245	890	230	893	235	885	232	885	231	887	232	886	239	890	235	891	231	868	231	868	230	865
232	893	246	890	231	893	236	884	233	885	232	887	233	887	240	889	236	892	232	868	232	869	232	864
233	893	247	891	233	892	237	884	234	886	233	887	234	886	241	889	237	890	233	868	233	868	233	864
234	893	248	891	234	892	238	886	235	885	234	887	235	887	242	889	238	892	234	868	234	869	234	864
235	892	249	890	235	892	239	885	236	885	235	888	236	886	243	889	239	890	235	870	235	868	235	864
236	893	250	892	236	892	240	884	237	885	236	888	237	887	244	889	240	890	236	869	236	869	236	863
237	893	251	891	237	892	241	884	238	885	237	887	238	888	245	889	241	890	238	868	237	868	237	864
238	892	252	890	238	893	242	885	239	885	238	887	239	887	246	889	242	891	239	868	238	868	238	865
239	892	253	891	239	892	243	886	240	886	239	888	240	887	247	889	243	891	240	870	239	868	239	865
240	893	255	890	240	893	244	886	241	885	240	888	241	887	248	890	244	890	241	869	240	869	240	864
241	892	256	890	241	893	245	885	242	886	241	887	242	887	249	890	245	891	242	869	242	869	241	865
243	893	257	891	242	893	246	885	243	885	242	887	243	887	250	890	246	890	243	869	243	869	242	864
244	892	258	890	243	892	247	886	244	885	243	888	244	888	252	889	247	890	244	869	244	869	243	865
245	892	259	891	244	891	248	886	245	886	244	888	245	886	253	890	248	891	245	868	245	869	244	864
246	893	260	892	245	892	249	885	246	886	245	888	246	888	254	889	249	891	246	869	246	869	245	866
247	893	261	890	246	892	250	885	247	886	246	888	247	886	255	889	250	890	247	868	247	868	246	864
248	892	262	891	247	892	251	886	248	885	247	888	248	887	256	890	251	890	248	869	248	868	247	864
249	893	263	891	248	892	252	885	249	886	248	887	249	886	257	890	252	891	249	868	249	869	248	864
250	893	264	891	249	892	253	885	250	886	249	887	251	886	258	889	253	890	250	870	250	869	249	864
251	893	265	890	250	892	254	886	251	886	250	887	252	887	259	890	254	890	251	868	251	869	250	865
252	893	266	890	251	892	255	885	252	886	251	887	253	887	260	890	255	891	252	869	252	869	251	865
253	893	267	891	252	892	256	885	253	886	252	887	254	887	261	891	256	891	253	869	253	869	252	865
254	893	268	891	253	892	257	885	254	885	253	887	255	887	262	891	257	890	254	868	254	869	253	865
255	893	269	890	254	891	258	886	255	886	254	887	256	887	263	891	258	891	255	869	255	869	254	866
256	892	270	890	255	892	259	886	256	886	255	887	257	887	264	891	259	891	256	869	256	868	255	865
257	893	271	892	256	892	260	886	257	886	256	887	258	887	265	889	260	891	257	869	257	869	256	864
258	893	272	890	257	892	261	885	258	886	257	887	259	887	266	891	261	890	258	868	258	870	257	865
259	892	273	891	258	891	262	886	260	886	258	888	260	887	267	889	262	890	259	869	259	869	258	866
260	894	274	891	259	892	263	885	261	885	259	887	261	887	268	890	263	892	260	868	260	870	259	865
261	893	275	892	260	891	264	886	262	885	260	887	262	886	269	891	264	891	261	869	261	869	260	866
262	892	276	890	261	892	265	886	263	886	261	888	263	886	270	890	265	890	262	869	262	869	261	865
263	892	277	890	262	893	266	885	264	885	262	888	264	887	271	891	266	891	263	869	263	870	262	865
264	893	278	890	263	892	267	886	265	884	263	887	265	887	272	890	268	891	264	869	264	869	263	866
265	894	279	891	264	892	269	886	266	886	264	887	266	887	273	890	269	891	265	869	265	869	264	865
266	893	280	892	265	893	270	885	267	886	266	887	267	887	274	890	270	891	266	870	266	870	265	865
267	893	281	891	266	892	271	886	268	885	267	888	268	887	275	890	271	891	267	869	267	870	266	866
268	892	282	891	267	892	272	886	269	886	268	887	269	887	276	890	272	890	268	869	268	869	267	866
269	892	283	890	268	892	273	885	270	886	269	887	270	887	277	890	273	891	269	869	269	868	268	865
270	893	284	892	269	894	274	885	271	885	270	887	271	886	278	890	274	891	270	868	270	870	270	865
271	893	285	891	270	892	275	887	272	885	271	887	272	888	279	890	275	890	271	870	271	870	271	866
272	893	286	890	271	892	276	886	273	886	272	888	273	887	280	890	276	892	272	870	272	869	272	866
273	893	287	891	273	892	277	886	274	885	273	888	274	887	281	891	277	892	274	869	273	870	273	865
274	894	288	891	274	892	278	886	275	885	274	887	275	887	282	890	278	891	275	869	274	870	274	866
276	893	289	891	275	892	279	885	276	885	275	887	276	887	283	890	279	891	276	869	275	869	275	865
277	893	290	890	276	892	280	886	277	886	276	887	277	886	284	891	280	890	277	869	277	870	276	865
278	893	291	891	277	892	281	885	278	886	277	887	278	888	285	889	281	891	278	870	278	870	277	865
279	892	293	892	278	892	282	885	279	885	278	888	279	887	286	891	282	891	279	870	279	870	278	865
280	893	294	890	279	892	283	886	280	886	279	889	280	887	288	890	283	891	280	869	280	870	279	865
281	892	295	890	280	892	284	885	281	886	280	888	281	888	289	891	284	891	281	869	281	869	280	866
282	893	296	891	281	893	285	886	282	886	281	888	282	887	290	889	285	890	282	870	282	870	281	866
283	893	297	892	282	892	286	886	283	885	282	887	283	888	291	891	286	891	283	870	283	870	282	865
284	893	298	892	283	892	287	887	284	886	283	887	284	888	292	891	287	890	284	869	284	869	283	865
285	892	299	890	284	891	288	885	285	885	284	887	285	888	293	890	288	891	285	869	285	870	284	865
286	892			285	892	289	885	286	885	285	886	286	887	294	891	289	892	286	869	286	870	285	865
287	893			286	892	290	887	287	885	286	888	287	887	295	890	290	890	287	869	287	869	286	866
288	893			287	892	291	887	288	886	287	887	288	887	296	890	291	892	288	870	288	869	287	866
289	893			288	892	292	886	289	885	288	887	290	887	297	890	292	891	289	870	289	869	288	866
290	893			289	891	293	886	290	886	289	887	291	887			293	890	290	870	290	870	289	866
291	894			290	892	294	886	291	885	290	888	292	888			294	890	291	870	291	869	290	865
292	893			291	892	295	887	292	886	291	888	293	887			295	890	292	872	292	869	291	866
293	893			292	892	296	886	293	885	292	888	294	886			296	892	293	871	293	869	292	865
294	893			293	891	297	887	294	886	293	887	295	887			297	891	294	872	294	870	293	865
295	893			294	892	298	886	295	886	294	888	296	887			298	891			295	870	294	866
296	894			295	892	299	886	296	885	295	887	297	887			299	891			296	870	295	865
297	894			296	892			297	885	296	888	298	887							297	869	296	866
298	893			297	892			299	886	297	887	299	886							298	871	297	865
299	892			298	892					298	888									299	869	298	865
				299	893					299	888											299	865
[truncated: 38 more columns]
