# Supplementary material for: A ‘smart’ tube holder enables real-time sample monitoring in a standard lab centrifuge
Source: PLoS One. 2018 Apr 16;13(4):e0195907. doi: 10.1371/journal.pone.0195907 (PMC5901991; doi:10.1371/journal.pone.0195907)
Supplement: S1 Data — For each set of experiments, there is one .csv file and one .pdf file describing the conditions. Each experiment has two columns: time (seconds), signal (AU). The data are unprocessed. (ZIP) [file pone.0195907.s010.zip › S1 Data/concentrations.csv]

Time (seconds)	Light Sensor #1	Time (seconds)	Light Sensor #2	Time (seconds)	Light Sensor #3	Time (seconds)	Light Sensor #4	Time (seconds)	Light Sensor #5	Time (seconds)	Light Sensor #6	Time (seconds)	Light Sensor #7	Time (seconds)	Light Sensor #8	Time (seconds)	Light Sensor #9	Time (seconds)	Light Sensor #10	Time (seconds)	Light Sensor #11	Time (seconds)	Light Sensor #12	Time (seconds)	Light Sensor #13	Time (seconds)	Light Sensor #14	Time (seconds)	Light Sensor #15	Time (seconds)	Light Sensor #16	Time (seconds)	Light Sensor #17	Time (seconds)	Light Sensor #18
0	792	0	812	0	807	0	844	0	839	0	830	0	866	0	863	0	867	0	884	0	884	0	883	0	891	0	889	0	889	0	892	0	891	0	891
1	818	1	815	1	814	1	859	1	857	1	859	1	873	1	872	1	873	1	883	1	884	1	884	1	892	1	890	1	889	1	892	1	893	1	894
2	822	2	815	2	813	2	857	2	854	2	860	2	875	2	872	2	872	2	881	2	883	2	883	2	891	2	891	2	889	2	894	2	892	2	892
4	823	3	817	3	815	3	859	3	854	3	861	3	875	3	873	3	877	3	885	3	886	3	886	3	893	3	892	3	890	3	894	3	893	3	892
5	822	4	818	4	815	4	855	4	848	4	855	4	875	4	873	4	875	4	886	4	886	4	888	5	892	4	892	4	891	4	893	4	894	4	895
6	817	5	826	5	818	5	859	5	852	5	856	5	876	5	874	5	874	5	887	5	887	5	887	6	892	5	892	5	891	5	894	5	893	5	893
11	819	6	819	6	819	6	858	6	850	6	855	6	876	6	873	6	874	6	887	6	889	6	887	7	892	6	894	6	892	6	894	6	893	6	893
12	820	7	820	7	818	7	859	7	849	7	853	7	878	7	874	7	875	7	886	7	887	7	889	8	893	7	892	7	892	7	894	7	894	7	894
14	827	8	821	8	819	8	860	8	851	8	853	8	878	8	873	8	874	8	887	8	888	8	887	9	891	8	892	8	891	8	893	8	892	8	892
15	828	9	823	9	821	9	858	9	849	9	853	9	877	9	874	9	874	9	887	9	887	9	888	10	892	9	892	9	891	9	893	9	893	9	893
16	831	10	823	10	820	10	860	10	850	10	854	10	878	10	874	10	876	10	887	10	889	10	886	11	891	10	891	10	890	10	895	10	892	10	893
17	833	11	825	11	822	11	860	11	850	11	857	11	876	11	875	11	875	11	889	11	889	11	887	12	892	11	892	11	892	11	894	11	893	11	894
18	835	12	826	12	823	12	861	12	852	12	857	12	876	12	875	12	876	12	889	12	887	12	887	13	891	12	893	12	893	12	893	12	893	12	893
19	837	13	828	13	824	13	861	13	854	13	857	13	878	13	876	13	876	13	887	13	888	13	887	14	892	13	892	13	892	13	893	13	895	13	892
20	841	15	829	14	826	14	862	14	854	14	857	14	878	14	876	14	876	14	888	14	889	14	887	15	892	14	892	14	894	14	895	14	894	14	893
21	843	16	832	15	828	15	863	15	856	15	857	15	879	15	876	15	876	15	887	15	888	15	888	16	892	15	891	15	892	15	893	15	893	15	894
22	843	18	835	16	830	16	864	16	855	16	859	16	878	16	878	16	876	16	888	16	890	16	889	17	892	16	891	16	892	16	893	16	893	16	893
23	846	19	837	17	831	17	866	17	856	17	861	17	880	17	877	17	876	17	888	17	890	17	889	18	893	17	892	17	892	17	893	17	893	17	892
24	846	20	838	18	833	18	865	18	857	18	861	18	879	18	877	18	877	18	888	18	888	18	889	19	893	18	892	18	891	18	893	18	892	18	893
25	848	22	841	19	834	19	867	19	858	19	861	19	880	19	879	19	878	19	887	19	889	19	889	20	892	19	893	19	893	19	893	19	893	19	894
26	851	23	843	20	836	20	867	20	858	20	863	20	880	20	879	20	879	20	888	20	889	20	888	21	893	20	892	20	892	20	893	20	892	20	893
27	851	24	844	21	837	21	868	21	860	21	863	21	880	21	878	21	878	21	888	21	891	21	890	22	893	21	892	21	891	21	893	21	895	21	894
28	853	25	845	22	839	22	870	22	860	22	864	22	881	22	880	22	878	22	892	22	890	22	888	23	893	22	892	22	892	22	893	22	892	22	893
29	854	26	845	23	840	23	869	23	860	23	863	23	883	23	879	23	878	23	888	23	891	23	890	24	893	23	892	23	893	23	894	23	895	23	894
30	857	27	847	24	841	24	869	24	863	24	865	24	880	24	880	24	880	24	890	24	890	24	890	25	893	24	892	24	893	24	894	24	894	24	893
31	859	28	849	25	842	25	872	25	863	25	866	25	881	25	879	25	880	25	890	25	890	25	890	26	893	25	892	25	894	25	893	25	894	25	894
32	859	29	850	26	844	26	872	26	864	26	866	26	882	26	880	26	880	26	890	26	889	26	889	27	892	26	893	26	892	26	894	26	893	26	895
34	861	30	852	27	845	27	873	27	864	27	868	27	882	27	881	27	881	27	889	27	891	27	891	28	894	27	893	27	893	27	894	27	894	27	894
35	855	31	853	28	846	28	874	28	864	28	869	28	877	28	882	28	874	28	890	28	892	28	891	30	892	28	892	28	892	28	894	28	893	28	887
36	865	32	852	29	847	29	874	29	865	29	869	30	882	29	883	32	881	29	891	30	891	29	892	31	893	29	892	29	894	29	893	29	895	30	895
37	862	33	855	30	848	30	874	30	866	30	869	31	884	30	881	33	882	30	890	31	891	30	891	32	893	30	893	30	894	30	893	30	894	31	894
38	861	34	856	31	849	31	875	31	867	31	870	32	884	31	882	34	882	31	890	32	892	31	890	33	896	31	893	31	892	31	894	31	894	32	893
42	868	35	856	33	852	32	876	32	869	32	872	33	884	32	882	35	883	32	891	33	892	32	890	34	894	32	893	32	893	32	893	32	895	33	893
43	870	36	859	34	852	33	876	33	870	33	872	34	884	33	882	36	883	33	890	34	892	33	891	35	894	33	893	33	893	33	894	33	896	34	896
44	869	37	858	35	855	34	877	34	871	34	872	35	885	34	882	37	883	34	891	35	893	34	891	37	893	34	893	34	894	34	894	35	894	35	895
45	872	38	859	36	853	35	876	35	869	35	875	36	886	35	884	38	879	35	891	36	893	35	892	38	893	35	893	35	895	35	895	36	893	37	895
46	872	39	860	37	854	36	877	36	870	37	873	37	885	36	884	39	882	36	892	38	892	36	892	39	892	36	893	36	894	36	894	37	894	38	895
47	873	40	860	38	856	37	875	37	869	38	876	39	884	38	885	40	884	37	890	39	891	37	891	41	893	37	894	37	894	38	893	38	895	39	895
48	874	41	862	39	858	39	879	39	871	39	876	40	885	39	883	41	884	39	891	40	893	38	890	42	893	39	893	38	892	39	895	39	893	40	894
49	876	42	863	40	860	40	879	40	874	40	875	41	886	40	886	42	886	40	892	41	892	41	893	43	895	40	893	42	894	40	895	40	895	41	894
50	878	43	863	41	860	41	879	41	872	41	877	42	886	41	885	43	885	41	891	42	893	42	892	44	894	41	894	43	893	41	895	42	895	42	895
51	881	44	866	42	861	42	880	42	872	42	878	43	886	42	885	44	885	42	891	43	892	43	892	45	896	42	895	44	894	42	895	43	894	43	894
52	880	45	866	43	862	43	880	43	874	43	877	44	886	43	886	46	886	43	892	44	892	44	894	46	893	43	894	45	893	43	894	44	895	44	894
53	881	46	866	45	863	44	880	44	873	44	877	45	887	44	886	47	885	44	891	46	893	45	892	47	894	44	895	46	895	44	894	45	894	45	896
54	882	47	867	46	862	45	880	45	874	46	878	46	887	46	886	48	885	45	891	47	893	46	893	48	893	45	894	47	894	45	893	46	894	47	895
55	884	48	869	47	863	47	881	46	874	47	879	47	887	47	887	49	885	46	893	48	893	47	893	49	896	46	894	48	894	47	894	47	893	48	895
56	885	49	868	48	865	48	882	48	876	48	879	48	888	48	887	50	886	47	892	49	892	48	892	50	893	48	894	49	895	48	894	48	894	49	896
57	883	50	870	49	865	49	882	49	876	49	879	49	889	49	887	51	887	48	893	50	892	49	893	51	894	49	896	50	894	49	894	49	894	50	895
58	882	51	870	50	866	50	882	50	876	50	878	50	890	50	887	52	885	49	892	51	894	50	893	52	895	50	895	51	894	50	895	50	894	51	895
59	882	52	870	51	866	51	884	51	876	51	880	51	888	51	886	53	886	50	893	52	895	51	893	53	895	51	895	52	896	51	895	51	895	52	894
60	883	53	870	52	868	52	884	52	876	52	879	52	889	52	887	54	886	51	892	53	893	52	892	54	894	52	895	53	896	52	894	52	895	53	895
61	884	54	870	53	868	53	884	53	876	53	881	53	888	53	887	55	887	52	894	54	894	53	894	55	896	53	895	54	895	53	895	53	894	54	895
62	885	55	873	54	868	54	883	54	877	54	881	54	888	54	887	56	887	53	892	55	893	54	893	56	893	54	894	56	894	54	894	54	894	55	895
63	883	56	873	55	868	55	884	55	878	55	881	55	889	55	887	57	886	54	892	56	896	55	893	57	893	55	896	57	895	55	896	55	893	56	896
64	885	57	873	56	869	56	883	56	877	56	881	56	888	56	887	58	887	55	894	57	895	56	894	58	893	56	895	58	895	56	894	56	895	57	894
65	885	58	874	57	871	57	885	57	878	57	880	57	890	57	886	59	888	56	893	58	894	57	894	59	895	57	896	59	894	57	894	57	896	58	896
66	886	59	874	58	871	58	884	58	878	58	883	58	889	58	887	60	886	57	893	59	894	58	893	60	895	58	896	60	895	58	894	58	895	59	894
67	886	60	875	59	873	59	886	59	879	59	884	59	890	59	888	61	888	58	894	60	894	59	895	61	895	59	895	61	895	59	895	59	894	60	895
69	884	62	876	60	873	60	885	60	880	60	882	60	891	60	888	62	888	59	893	61	895	60	894	62	894	60	894	62	895	60	894	60	895	61	894
70	887	63	876	61	873	61	886	61	882	61	882	61	889	61	888	63	889	60	895	62	894	61	894	63	894	61	893	63	894	61	894	61	895	62	894
71	886	64	878	62	876	62	885	62	881	62	883	62	890	62	890	64	889	61	894	63	894	62	894	64	895	62	895	64	896	62	896	62	894	63	896
72	886	65	879	63	876	63	885	63	882	63	882	63	891	63	887	65	889	62	895	64	894	63	894	65	894	63	895	65	895	63	894	63	895	64	895
73	886	66	879	64	877	64	887	64	882	64	883	64	889	64	888	67	889	63	894	65	895	64	893	66	895	64	896	66	896	64	894	64	895	65	894
74	889	67	879	65	879	65	887	65	883	65	884	65	890	65	890	68	890	64	893	66	895	65	895	67	894	65	894	67	894	65	894	65	895	66	895
75	888	68	881	66	878	66	886	66	883	66	885	66	891	66	890	69	889	65	894	67	896	66	896	68	896	66	894	68	895	66	894	66	895	67	896
76	889	69	880	67	878	67	885	67	883	67	885	67	891	67	889	70	890	66	892	68	894	67	894	69	895	67	894	69	895	67	894	67	895	68	896
77	888	70	881	68	879	68	886	68	882	68	885	68	891	68	888	71	891	67	895	69	895	68	895	70	894	68	895	70	895	68	894	68	895	69	895
78	889	71	881	69	879	69	886	69	882	69	885	69	891	69	888	72	888	68	894	70	895	69	895	71	895	69	896	71	896	69	895	69	894	70	894
79	888	72	881	70	880	70	888	70	883	70	886	70	891	70	889	73	888	69	892	71	895	70	895	72	895	70	895	72	894	70	895	70	894	71	894
80	888	73	882	71	881	71	889	71	883	71	887	71	891	71	888	74	890	70	893	72	896	71	895	73	896	71	896	73	895	71	894	71	894	72	896
81	888	74	882	72	880	72	888	72	882	72	886	72	890	72	889	75	888	71	895	73	896	72	896	74	895	72	896	74	895	72	895	72	896	73	894
82	889	75	882	73	881	73	889	73	883	73	887	73	892	73	890	76	890	72	895	74	895	73	895	76	895	73	896	75	894	73	895	73	894	74	896
83	888	76	884	74	881	74	889	74	884	74	885	74	891	74	888	77	890	73	894	75	896	74	896	77	894	74	895	76	895	74	894	74	894	75	896
84	888	77	883	75	882	75	888	75	882	75	886	75	891	75	890	78	890	74	895	76	896	75	896	78	895	75	894	77	894	75	894	75	896	76	894
85	889	78	886	76	882	76	888	76	882	76	887	76	890	76	889	79	889	75	894	77	894	76	895	79	894	76	895	78	896	76	896	76	894	77	894
86	888	79	885	77	881	77	888	77	883	77	886	78	890	77	890	80	889	76	894	78	895	77	896	80	895	77	895	79	894	77	896	77	894	78	894
87	889	80	884	78	882	78	889	78	881	78	887	79	892	78	891	81	889	77	894	79	895	79	894	81	894	78	895	80	895	78	894	78	896	79	894
88	888	81	885	79	882	79	889	79	888	79	888	80	891	79	891	82	889	78	896	80	895	80	894	82	894	79	895	81	894	79	894	79	896	80	895
89	888	82	885	80	882	80	890	81	883	80	887	81	894	80	890	83	890	80	895	81	895	81	894	83	894	80	895	82	894	80	896	81	895	81	894
90	888	83	886	81	882	81	890	82	885	81	888	82	893	82	890	84	892	81	894	82	895	82	895	84	897	81	894	83	896	81	894	82	894	83	894
91	889	84	885	82	882	82	890	83	883	82	888	83	893	83	892	85	890	82	893	83	896	83	895	85	896	82	895	84	895	82	895	83	895	84	896
92	889	85	886	84	882	83	890	84	883	83	889	84	893	84	890	86	891	83	894	84	895	84	895	86	894	83	895	85	896	83	895	84	894	85	894
93	889	86	885	85	883	85	891	85	885	84	888	85	892	85	890	87	891	84	895	85	896	85	895	87	895	84	896	86	897	84	896	85	895	86	894
94	889	87	886	86	884	86	889	86	884	85	889	86	892	86	890	88	890	85	895	87	895	86	895	88	894	85	896	87	896	85	895	86	896	87	894
95	890	88	886	87	883	87	889	87	883	86	889	87	891	87	890	89	894	86	895	88	895	87	894	89	895	87	896	88	896	87	896	87	894	88	895
97	888	89	886	88	885	88	890	88	885	87	889	88	892	88	891	90	891	87	895	89	896	88	895	90	895	88	896	89	896	88	897	88	896	89	896
98	889	90	887	89	885	89	889	89	884	89	889	89	892	89	890	91	891	88	895	90	895	89	896	91	894	89	896	90	895	89	894	89	894	90	894
99	889	91	887	90	883	90	890	90	885	90	890	90	893	90	890	93	890	89	895	91	897	90	895	92	896	90	895	91	895	90	896	90	894	91	895
100	889	92	886	91	885	91	891	92	884	91	889	91	893	91	890	94	890	90	896	92	895	91	894	93	894	91	895	92	894	91	896	91	894	92	894
101	891	93	888	92	885	92	889	93	885	92	889	92	893	92	891	95	892	91	894	93	895	92	895	94	896	92	895	93	895	92	894	92	894	93	894
102	890	94	888	93	885	93	890	94	886	93	889	93	892	93	890	96	892	92	894	94	895	93	896	95	895	93	897	95	896	93	896	93	895	94	895
103	890	95	887	94	884	94	891	95	884	94	890	94	892	94	892	97	890	93	896	95	895	94	896	96	897	94	896	96	896	94	894	94	894	95	895
104	890	96	888	95	886	95	891	96	884	95	890	95	893	95	890	98	890	94	895	96	895	95	896	97	894	95	895	97	894	95	896	95	894	96	894
105	889	97	888	96	885	96	890	97	886	96	889	96	893	96	890	99	890	95	894	97	897	96	897	98	895	96	895	98	896	96	895	96	896	97	895
106	891	98	889	97	885	97	892	98	885	97	890	97	894	97	891	100	890	96	894	98	895	97	896	99	896	97	895	99	894	97	896	97	894	98	896
107	891	99	888	98	886	98	891	99	884	98	891	98	894	98	892	101	890	97	894	99	895	98	896	100	896	98	895	100	896	98	895	98	896	99	895
108	891	100	888	99	886	99	891	100	885	99	890	99	892	99	893	102	891	98	896	100	896	99	896	101	894	99	896	101	898	99	896	99	895	100	896
109	891	102	888	100	885	100	892	101	885	100	890	100	893	100	891	103	890	99	896	101	896	100	895	102	895	100	897	102	896	100	895	100	894	101	894
110	890	103	890	101	887	101	890	102	884	101	889	101	893	101	891	104	891	100	894	102	896	101	896	103	894	101	895	103	895	101	897	101	895	102	895
111	891	104	889	102	885	102	892	103	884	102	890	102	892	102	892	105	892	101	894	103	895	102	895	104	896	102	895	104	894	102	895	102	895	103	896
112	890	105	889	103	885	103	891	104	884	103	889	103	893	103	891	106	891	102	894	104	895	103	896	105	896	103	897	105	896	103	894	103	895	104	895
113	890	106	890	104	886	104	892	105	886	104	889	104	892	104	891	107	890	103	897	105	895	104	895	106	895	104	895	106	895	104	894	104	896	105	896
114	892	107	890	105	885	105	892	106	885	105	889	105	892	105	891	108	890	104	894	106	896	105	895	107	897	105	896	107	896	105	896	105	896	106	896
115	891	108	890	106	885	106	893	107	885	106	889	106	892	106	893	109	891	105	894	107	897	106	895	108	897	106	895	108	897	106	894	106	894	107	896
116	892	109	888	107	887	107	891	108	886	107	890	107	892	107	891	110	891	106	894	108	895	107	895	109	895	107	895	109	895	107	895	107	896	108	894
117	891	110	890	108	887	108	892	109	886	108	889	108	893	108	892	111	891	107	895	109	897	108	895	110	895	108	895	110	896	108	896	108	895	109	895
118	892	111	888	109	888	109	892	110	886	109	890	109	892	109	892	112	891	108	894	110	895	109	895	111	895	109	895	111	895	109	895	109	897	110	896
119	891	112	888	110	886	110	891	111	885	110	891	110	892	110	892	113	891	109	896	111	895	110	896	112	896	110	896	112	896	110	896	110	894	111	896
120	891	113	889	111	887	111	892	112	886	111	889	111	892	111	891	114	891	110	896	112	895	111	895	113	896	111	895	113	895	111	896	111	897	112	896
121	891	114	888	112	887	112	891	113	887	112	889	112	892	112	891	115	892	111	896	113	896	112	897	115	895	112	896	114	894	112	895	112	894	113	896
122	891	115	889	113	887	113	891	114	887	113	891	113	894	113	891	116	891	112	895	114	895	113	896	116	897	113	895	115	895	113	896	113	894	114	896
123	892	116	888	114	887	114	892	115	885	114	890	115	892	114	891	117	892	113	896	115	895	114	897	117	895	114	896	116	896	114	896	114	894	115	896
125	891	117	889	115	887	115	891	116	885	115	890	116	892	115	892	118	891	115	895	116	898	116	895	118	895	115	896	117	895	115	894	115	896	116	895
126	891	118	890	116	886	116	891	117	887	116	891	117	894	116	893	119	891	116	895	117	897	117	896	119	896	116	897	118	896	116	896	117	894	117	896
127	891	119	889	117	887	117	892	118	887	117	891	118	894	117	893	120	892	117	896	118	896	118	897	120	897	117	896	119	895	117	894	118	896	118	895
128	890	120	890	118	887	118	890	119	886	118	890	119	892	118	892	121	892	118	897	119	895	119	898	121	896	118	895	120	896	118	895	119	895	119	895
129	892	121	891	119	887	120	892	120	886	119	890	120	892	119	892	122	892	119	895	120	895	120	897	122	895	119	896	121	897	119	895	120	896	120	896
130	891	122	890	120	887	121	892	121	886	120	892	121	894	121	892	123	891	120	895	121	895	121	898	123	895	120	895	122	896	120	896	121	895	122	896
131	891	123	889	122	888	122	891	122	886	121	890	122	892	122	892	124	891	121	896	123	897	122	895	124	897	121	895	123	895	121	897	122	895	123	894
132	892	124	889	123	888	123	891	123	887	122	890	123	893	123	894	125	892	122	895	124	895	123	897	125	896	122	897	124	896	122	896	123	895	124	896
133	891	125	891	124	887	124	891	124	887	123	891	124	894	124	892	126	892	123	896	125	897	124	897	126	896	123	895	125	895	123	894	124	896	125	896
134	892	126	890	125	888	125	892	125	886	124	890	125	893	125	892	127	893	124	895	126	896	125	897	127	896	125	895	126	896	124	895	125	895	126	894
135	893	127	890	126	888	126	891	126	886	125	891	126	894	126	892	128	892	125	896	127	897	126	896	128	895	126	896	127	894	126	895	126	896	127	896
136	892	128	891	127	888	127	894	127	887	126	892	127	892	127	892	129	892	126	896	128	898	127	895	129	896	127	895	128	896	127	896	127	895	128	895
137	892	129	890	128	888	128	893	128	886	127	890	128	894	128	892	130	892	127	896	129	897	128	895	130	897	128	895	129	897	128	896	128	895	129	896
138	893	130	890	129	888	129	893	129	886	129	890	129	892	129	892	131	892	128	897	130	896	129	895	131	895	129	898	131	895	129	896	129	896	130	894
139	892	131	892	130	888	130	893	130	888	130	890	130	892	130	892	132	892	129	895	131	896	130	897	132	896	130	895	132	896	130	894	130	894	131	895
140	893	132	891	131	888	131	892	132	886	131	892	131	894	131	893	134	892	130	896	132	896	131	895	133	896	131	896	133	897	131	894	131	896	132	895
141	892	133	892	132	888	132	893	133	887	132	890	132	892	132	892	135	892	131	896	133	896	132	895	134	896	132	896	134	896	132	897	132	894	133	896
142	893	134	890	133	889	133	892	134	887	133	891	133	894	133	893	136	893	132	895	134	896	133	897	135	895	133	895	135	897	133	897	133	894	134	894
143	893	135	892	134	888	134	893	135	887	134	891	134	892	134	892	137	893	133	895	135	897	134	897	136	895	134	895	136	895	134	895	134	896	135	895
144	892	136	891	135	888	135	892	136	886	135	890	135	892	135	892	138	892	134	895	136	896	135	895	137	895	135	896	137	896	135	896	135	894	136	895
145	892	137	892	136	890	136	893	137	886	136	890	136	893	136	893	139	892	135	896	137	896	136	896	138	895	136	895	138	894	136	896	136	896	137	895
146	892	138	892	137	888	137	893	138	886	137	890	137	894	137	892	140	894	136	895	138	896	137	897	139	895	137	895	139	895	137	894	137	894	138	896
147	894	139	891	138	888	138	892	139	888	138	891	138	893	138	894	141	892	137	895	139	896	138	897	140	897	138	896	140	896	138	894	138	895	139	896
148	891	140	892	139	888	139	893	140	886	139	890	139	893	139	893	142	892	138	896	140	898	139	895	141	896	139	897	141	896	139	895	139	895	140	894
149	893	142	892	140	888	140	893	141	887	140	891	140	894	140	892	143	891	139	896	141	896	140	897	142	896	140	897	142	895	140	894	140	895	141	896
150	892	143	891	141	890	141	893	142	887	141	891	141	894	141	892	144	894	140	896	142	897	141	897	143	895	141	896	143	894	141	895	141	896	142	896
151	893	144	892	142	888	142	892	143	889	142	890	142	894	142	892	145	892	141	896	143	898	142	895	144	897	142	895	144	896	142	894	142	895	143	895
152	894	145	892	143	889	143	892	144	888	143	890	143	893	143	892	146	892	142	896	144	897	143	896	145	896	143	896	145	896	143	896	143	894	144	894
153	894	146	891	144	890	144	893	145	887	144	892	144	893	144	894	147	893	143	894	145	897	144	897	146	896	144	895	146	896	144	894	144	896	145	895
154	894	147	892	145	889	145	892	146	888	145	890	145	893	145	893	148	892	144	895	146	897	145	897	147	895	145	896	147	897	145	895	145	896	146	894
156	894	148	892	146	889	146	892	147	889	146	890	146	893	146	894	149	892	145	895	147	897	146	897	149	895	146	895	148	896	146	895	146	895	147	895
157	893	149	893	147	889	147	892	148	887	147	891	147	893	147	893	150	893	146	895	148	897	147	895	150	896	147	896	149	895	147	895	147	896	148	897
158	893	150	893	148	890	148	892	149	887	148	891	148	894	148	892	151	893	147	895	149	897	148	897	151	895	148	897	150	895	148	897	148	895	149	896
159	893	151	893	149	889	149	892	150	888	149	891	149	893	149	892	152	892	148	895	150	896	149	896	152	896	149	896	151	897	149	895	149	895	150	895
160	893	152	892	150	888	150	892	151	888	150	890	150	893	150	892	153	893	149	895	151	897	150	897	153	897	150	895	152	895	150	896	150	894	151	896
161	893	153	892	151	890	151	894	152	887	151	891	151	893	151	892	154	892	150	897	152	897	151	896	154	896	151	895	153	895	151	895	151	896	152	895
162	893	154	894	152	889	152	892	153	889	152	892	153	894	152	894	155	892	151	896	153	898	153	896	155	896	152	897	154	896	152	896	153	896	153	894
163	894	155	892	153	890	153	894	154	888	153	891	154	894	154	894	156	893	152	896	154	897	154	898	156	897	153	895	155	895	153	895	154	896	154	895
164	893	156	893	154	889	155	892	155	889	154	893	155	894	155	892	157	892	154	896	155	898	155	897	157	895	154	896	156	895	154	895	155	895	155	896
165	893	157	892	155	889	156	893	156	887	155	893	156	894	156	892	158	893	155	895	156	897	156	897	158	895	155	897	157	895	155	895	156	896	157	895
166	894	158	892	156	891	157	893	157	888	156	892	157	893	157	892	159	892	156	896	157	896	157	896	159	897	156	896	158	897	156	896	157	895	158	895
167	894	159	893	157	890	158	892	158	889	157	892	158	892	158	892	160	892	157	895	159	896	158	895	160	896	157	895	159	895	157	896	158	896	159	896
168	893	160	893	159	889	159	892	159	889	158	894	159	893	159	894	161	892	158	897	160	897	159	896	161	897	158	895	160	895	158	895	159	895	160	896
169	892	161	893	160	890	160	893	160	888	159	893	160	895	160	892	162	894	159	895	161	897	160	896	162	896	160	897	161	894	159	895	160	896	161	896
170	893	162	892	161	890	161	893	161	887	160	893	161	893	161	894	163	892	160	895	162	897	161	897	163	897	161	896	162	895	160	896	161	895	162	894
171	894	163	894	162	890	162	893	162	888	161	892	162	894	162	892	165	892	161	895	163	896	162	896	164	898	162	896	163	895	162	896	162	896	163	896
172	893	164	892	163	891	163	894	163	888	162	892	163	894	163	892	166	893	162	895	164	896	163	897	165	897	163	895	165	896	163	896	163	895	164	894
173	894	165	892	164	890	164	892	164	888	163	893	164	894	164	894	167	893	163	895	165	898	164	896	166	897	164	895	166	897	164	896	164	894	165	894
174	893	167	892	165	891	165	892	165	890	165	892	165	893	165	894	168	892	164	895	166	896	165	897	167	897	165	898	167	896	165	896	165	896	166	896
175	892	168	892	166	890	166	893	166	889	166	893	166	895	166	892	169	892	165	895	167	896	166	895	168	897	166	895	168	895	166	894	166	896	167	896
176	892	169	892	167	890	167	894	167	888	167	892	167	894	167	894	170	892	166	895	168	899	167	896	169	897	167	896	169	895	167	895	167	894	168	896
177	892	170	892	168	890	168	892	168	889	168	893	168	893	168	894	171	892	167	896	169	896	168	897	170	895	168	895	170	895	168	896	168	896	169	896
179	893	171	892	169	890	169	892	169	889	169	891	169	892	169	893	172	894	168	895	170	898	169	897	171	896	169	897	171	895	169	896	169	897	170	895
180	893	172	893	170	890	170	892	170	889	170	892	170	895	170	893	173	892	169	895	171	898	170	896	172	895	170	896	172	895	170	897	170	895	171	895
181	893	173	893	171	892	171	894	172	890	171	892	171	892	171	892	174	893	170	896	172	898	171	898	173	896	171	895	173	895	171	895	171	895	172	895
182	894	174	894	172	891	172	893	173	888	172	892	172	893	172	894	175	894	171	897	173	896	172	896	174	897	172	896	174	896	172	895	172	896	173	896
183	893	175	893	173	890	173	893	174	890	173	892	173	894	173	894	176	892	172	896	174	897	173	896	175	897	173	896	175	895	173	895	173	896	174	895
184	894	176	892	174	891	174	894	175	888	174	892	174	895	174	892	177	892	173	895	175	898	174	896	176	895	174	895	176	897	174	897	174	894	175	896
185	892	177	892	175	891	175	892	176	888	175	893	175	893	175	893	178	893	174	895	176	898	175	896	177	896	175	896	177	895	175	897	175	894	176	896
186	894	178	892	176	890	176	894	177	888	176	893	176	895	176	894	179	892	175	895	177	897	176	897	178	897	176	897	178	895	176	897	176	895	177	894
187	893	179	894	177	890	177	893	178	888	177	894	177	893	177	893	180	892	176	897	178	897	177	896	179	895	177	895	179	895	177	896	177	896	178	895
188	893	180	893	178	890	178	894	179	888	178	893	178	895	178	893	181	894	177	895	179	897	178	896	180	897	178	896	180	894	178	895	178	894	179	896
189	894	182	892	179	890	179	893	180	888	179	892	179	893	179	893	182	895	178	897	180	896	179	896	181	896	179	898	181	897	179	895	179	894	180	895
190	893	183	893	180	890	180	892	181	889	180	892	180	894	180	892	183	893	179	896	181	898	180	896	182	897	180	897	182	895	180	896	180	896	181	897
191	892	184	894	181	891	181	892	182	889	181	892	181	895	181	893	184	893	180	895	182	896	181	898	183	898	181	896	183	896	181	895	181	895	182	897
192	893	185	895	182	891	182	893	183	888	182	894	182	894	182	893	185	892	181	896	183	897	182	896	184	896	182	896	184	896	182	895	182	897	183	896
193	893	186	889	183	890	183	892	184	890	183	893	183	895	183	892	186	893	182	895	184	898	183	897	186	895	183	897	185	898	183	895	183	895	184	895
194	894	187	893	184	890	184	894	185	888	184	892	184	894	184	892	187	894	183	895	185	898	184	896	187	895	184	896	186	895	184	896	184	896	185	896
195	895	188	893	185	892	185	894	186	888	185	892	185	893	185	892	188	892	184	897	186	896	185	897	188	895	185	895	187	896	185	894	185	896	186	895
196	894	189	892	186	891	186	894	187	889	186	893	186	895	186	892	189	893	185	897	187	897	186	896	189	897	186	897	188	897	186	896	187	897	187	894
197	894	190	893	187	891	187	894	188	888	187	894	187	894	187	894	190	893	186	896	188	896	188	896	190	895	187	895	189	896	187	895	188	895	188	895
198	894	191	892	188	891	188	893	189	888	188	892	188	894	188	892	191	894	187	896	189	896	189	896	191	895	188	895	190	895	188	895	189	895	190	894
199	894	192	894	189	890	189	892	190	889	189	892	189	893	189	894	192	893	188	897	190	896	190	897	192	897	189	898	191	895	189	895	190	897	191	895
200	895	193	894	190	890	191	893	191	889	190	892	191	893	190	893	193	894	189	895	191	896	191	896	193	895	190	895	192	895	190	895	191	894	192	895
201	894	194	893	191	892	192	894	192	888	191	892	192	893	191	892	194	894	190	897	192	897	192	896	194	897	191	896	193	896	191	894	192	895	193	896
202	893	195	894	192	891	193	893	193	889	192	893	193	895	193	893	195	894	191	895	193	898	193	896	195	898	192	896	194	895	192	897	193	896	194	896
203	895	196	893	193	890	194	893	194	890	193	893	194	893	194	892	196	892	192	896	194	897	194	896	196	895	193	897	195	895	193	896	194	895	195	896
204	893	198	893	194	891	195	894	195	888	194	892	195	894	195	894	197	894	194	895	195	897	195	899	197	897	194	895	196	895	194	895	195	895	196	895
205	894	199	893	195	891	196	893	196	888	195	892	196	893	196	894	198	893	195	896	196	898	196	897	198	896	195	897	197	897	195	895	196	895	197	895
206	894	200	893	197	890	197	892	197	888	196	892	197	893	197	894	200	893	196	897	197	897	197	896	199	897	197	895	198	897	196	895	197	897	198	896
207	894	201	893	198	891	198	893	198	890	197	893	198	895	198	894	201	892	197	895	199	896	198	896	200	895	198	895	200	896	197	896	198	895	199	896
208	893	202	893	199	891	199	892	199	888	198	893	199	893	199	893	202	892	198	895	200	896	199	896	201	895	199	897	201	895	199	896	199	897	200	895
209	894	203	894	200	892	200	894	200	888	199	893	200	894	200	892	203	894	199	895	201	897	200	898	202	895	200	896	202	897	200	896	200	894	201	895
211	895	204	894	201	891	201	893	201	888	200	893	201	896	201	893	204	893	200	895	202	897	201	898	203	895	201	895	203	896	201	896	201	896	202	895
212	894	205	894	202	890	202	893	202	889	201	892	202	892	202	894	205	892	201	896	203	896	202	897	204	897	202	896	204	898	202	895	202	897	203	895
213	893	206	893	203	892	203	894	203	890	202	892	203	894	203	894	206	894	202	896	204	897	203	896	205	895	203	895	205	895	203	895	203	895	204	895
214	894	207	893	204	892	204	893	204	889	203	894	204	893	204	893	207	893	203	896	205	896	204	897	206	897	204	895	206	895	204	894	204	896	205	896
215	894	208	893	205	891	205	894	205	888	204	893	205	895	205	893	208	892	204	896	206	896	205	896	207	895	205	896	207	896	205	896	205	894	206	896
216	895	209	893	206	892	206	894	206	888	205	893	206	895	206	894	209	893	205	895	207	897	206	896	208	898	206	895	208	895	206	895	206	894	207	897
217	894	210	893	207	892	207	894	208	889	206	893	207	893	207	893	210	893	206	898	208	898	207	897	209	895	207	897	209	895	207	895	207	897	208	895
218	894	211	893	208	891	208	892	209	889	207	894	208	893	208	894	211	893	207	898	209	897	208	896	210	895	208	897	210	897	208	894	208	896	209	895
219	894	212	894	209	892	209	894	210	889	209	894	209	895	209	894	212	894	208	896	210	896	209	896	211	895	209	896	211	895	209	895	209	894	210	896
220	894	213	893	210	891	210	893	211	889	210	893	210	894	210	893	213	893	209	895	211	898	210	897	212	896	210	895	212	895	210	896	210	895	211	895
221	893	214	892	211	891	211	892	212	888	211	892	211	894	211	893	214	893	210	895	212	898	211	896	213	895	211	895	213	897	211	896	211	894	212	895
222	894	215	892	212	892	212	892	213	889	212	892	212	893	212	894	215	893	211	897	213	897	212	897	214	896	212	895	214	895	212	896	212	894	213	896
223	895	216	894	213	892	213	894	214	889	213	892	213	895	213	893	216	893	212	896	214	896	213	897	215	897	213	897	215	897	213	895	213	896	214	895
224	895	217	893	214	891	214	894	215	890	214	894	214	895	214	894	217	892	213	897	215	897	214	896	216	896	214	896	216	894	214	895	214	896	215	895
225	894	218	894	215	893	215	893	216	889	215	892	215	893	215	894	218	892	214	895	216	896	215	897	217	896	215	895	217	896	215	896	215	896	216	897
226	899	219	893	216	891	216	894	217	888	216	893	216	893	216	892	219	892	215	897	217	898	216	896	218	897	216	896	218	897	216	895	216	895	217	896
227	894	220	894	217	892	217	893	218	889	217	892	217	894	217	894	220	893	216	895	218	897	217	898	219	897	217	897	219	896	217	895	217	894	218	896
228	894	221	893	218	893	218	894	219	888	218	892	218	894	218	894	221	893	217	897	219	896	218	896	221	895	218	895	220	896	218	897	218	896	219	895
229	895	222	893	219	894	219	894	220	890	219	892	219	893	219	894	222	893	218	896	220	896	219	897	222	896	219	895	221	896	219	895	219	896	220	895
230	896	223	894	220	892	220	894	221	889	220	893	220	894	220	894	223	892	219	897	221	896	220	896	223	895	220	895	222	895	220	896	220	895	221	896
233	894	224	892	221	892	221	894	222	890	221	892	221	895	221	893	224	894	220	895	222	896	222	896	224	898	221	896	223	897	221	896	221	896	222	895
234	895	225	893	222	892	222	893	223	889	222	892	222	893	222	894	225	894	221	896	223	897	223	897	225	895	222	896	224	896	222	895	222	894	223	895
235	894	226	894	223	892	223	893	224	890	223	892	223	893	223	893	226	894	222	896	224	896	224	896	226	896	223	896	225	896	223	895	224	895	224	894
235	894	227	893	224	891	225	894	225	888	224	892	224	893	224	893	227	893	223	895	225	897	225	897	227	896	224	896	226	897	224	896	225	896	226	895
236	894	228	894	225	892	226	893	226	890	225	892	225	894	225	892	228	894	224	896	226	898	226	898	228	895	225	896	227	895	225	896	226	894	227	894
237	895	229	893	226	893	227	894	227	888	226	893	226	893	226	892	229	894	225	897	227	897	227	896	229	895	226	896	228	896	226	896	227	894	228	894
238	894	231	894	227	893	228	893	228	888	227	892	227	893	227	892	230	894	226	897	228	896	228	896	230	895	227	897	229	895	227	896	228	894	229	896
239	895	232	894	228	892	229	893	229	889	228	893	228	894	228	894	231	893	227	895	229	897	229	898	231	897	228	896	230	894	228	895	229	895	230	894
240	894	233	894	229	892	230	893	230	888	229	894	229	895	229	893	232	894	229	896	230	896	230	896	232	895	229	896	231	895	229	896	230	895	231	895
241	894	234	894	230	891	231	894	231	890	230	892	230	893	231	893	233	893	230	896	231	896	231	896	233	896	230	895	233	895	231	896	231	896	232	895
243	895	235	893	231	892	232	893	232	888	231	892	232	894	232	893	234	894	231	896	233	898	232	896	234	898	232	897	234	898	232	895	232	896	233	894
244	894	236	893	232	893	233	894	233	888	232	893	233	894	233	892	235	894	232	897	234	898	233	897	235	895	233	897	235	897	233	895	233	895	234	896
245	894	237	894	234	892	234	894	234	888	233	892	234	893	234	894	236	893	233	895	235	897	234	896	236	897	234	896	236	896	234	895	234	896	235	896
246	894	238	895	235	891	235	893	235	888	234	893	235	895	235	893	238	894	234	896	236	897	235	898	237	896	235	897	237	897	235	895	235	896	236	896
247	895	239	893	236	892	236	893	236	890	235	894	236	893	236	895	239	894	235	896	237	896	236	897	238	895	236	895	238	896	236	895	236	897	237	896
248	894	240	893	237	892	237	895	237	890	236	892	237	894	237	893	240	892	236	895	238	897	237	897	239	896	237	895	239	895	237	894	237	894	238	895
249	894	241	895	238	892	238	893	238	890	237	892	238	896	238	894	241	893	237	895	239	896	238	898	240	896	238	895	240	895	238	895	238	896	239	894
250	895	242	894	239	893	239	893	239	888	238	894	239	892	239	894	242	893	238	897	240	897	239	896	241	896	239	896	241	895	239	896	239	895	240	895
251	894	243	894	240	891	240	895	240	888	239	892	240	895	240	893	243	895	239	896	241	897	240	896	242	897	240	895	242	898	240	895	240	896	241	896
252	895	244	894	241	893	241	892	241	888	240	894	241	894	241	894	244	893	240	895	242	898	241	897	243	896	241	896	243	896	241	896	241	896	242	895
253	894	245	893	242	892	242	893	242	889	241	892	242	894	242	893	245	894	241	896	243	898	242	897	244	896	242	896	244	896	242	895	242	895	243	897
254	895	246	895	243	892	243	895	243	890	242	891	243	895	243	892	246	893	242	895	244	896	243	898	245	895	243	895	245	896	243	897	243	894	244	895
255	895	247	893	244	892	244	894	244	890	243	894	244	894	244	893	247	892	243	896	245	898	244	896	246	897	244	894	246	896	244	895	244	896	245	896
256	894	248	895	245	892	245	892	246	888	244	892	245	895	245	893	248	895	244	895	246	897	245	897	247	896	245	896	247	895	245	895	245	896	246	895
258	894	249	894	246	892	246	893	247	888	245	892	246	894	246	893	249	893	245	897	247	896	246	898	248	896	246	896	248	895	246	897	246	895	247	897
259	896	250	895	247	892	247	894	248	889	246	892	247	893	247	894	250	895	246	898	248	898	247	897	249	897	247	897	249	895	247	895	247	894	248	896
260	895	251	894	248	892	248	893	249	888	248	893	248	894	248	893	251	893	247	896	249	896	248	896	250	897	248	896	250	895	248	894	248	896	249	895
261	894	252	894	249	892	249	893	250	888	249	894	249	894	249	892	252	893	248	898	250	898	249	897	251	895	249	896	251	897	249	897	249	895	250	896
262	895	253	893	250	892	250	894	251	889	250	892	250	896	250	893	253	894	249	897	251	898	250	898	252	895	250	895	252	895	250	896	250	896	251	895
264	895	254	893	251	892	251	893	252	889	251	893	251	894	251	893	254	893	250	895	252	897	251	897	253	897	251	895	253	895	251	895	251	896	252	897
266	895	255	894	252	893	252	894	253	888	252	894	252	894	252	895	255	893	251	895	253	896	252	897	254	897	252	896	254	897	252	895	252	896	253	895
267	896	256	893	253	893	253	893	254	888	253	892	253	895	253	893	256	894	252	897	254	898	253	897	255	896	253	895	255	895	253	896	253	894	254	895
268	894	257	894	254	893	254	894	255	889	254	894	254	893	254	893	257	894	253	896	255	896	255	897	257	896	254	896	256	897	254	895	254	894	255	897
270	895	258	893	255	891	255	894	256	890	255	893	255	894	255	893	258	893	254	897	256	897	256	896	258	898	255	896	257	895	255	895	255	895	257	896
271	896	259	894	256	892	256	893	257	890	256	893	256	895	256	893	259	893	255	895	257	897	257	898	259	895	256	896	258	898	256	895	256	895	258	896
272	895	260	893	257	894	257	894	258	888	257	892	257	893	257	894	260	893	256	895	258	897	258	898	260	895	257	897	259	898	257	896	257	896	259	895
273	894	261	893	258	892	258	895	259	889	258	893	258	894	258	893	261	893	257	896	259	896	259	898	261	895	258	896	260	895	258	895	258	895	260	894
273	894	262	893	259	893	259	893	260	888	259	894	259	895	259	893	262	893	258	898	260	897	260	897	262	896	259	896	261	895	259	895	259	896	261	895
275	895	263	895	260	892	260	893	261	889	260	893	260	893	260	894	263	894	259	896	261	898	261	898	263	897	260	895	262	895	260	895	260	896	262	895
276	894	265	893	261	894	261	894	262	890	261	893	261	894	261	894	264	892	260	897	262	897	262	896	264	895	261	896	263	897	261	895	262	896	263	896
277	894	266	895	262	892	263	893	263	888	262	894	262	895	262	893	265	894	261	896	263	898	263	897	265	895	262	896	264	895	262	897	263	895	264	894
278	895	267	895	263	892	264	894	264	889	263	893	264	894	263	894	266	893	262	897	264	898	264	898	266	897	263	897	265	895	263	896	264	896	265	895
279	894	268	894	264	892	265	893	265	890	264	893	265	896	264	894	267	892	263	895	265	898	265	897	267	896	264	896	267	896	264	894	265	895	266	895
280	894	269	895	265	891	266	894	266	890	265	892	266	893	265	893	268	895	265	898	267	898	266	897	268	896	265	896	268	895	265	895	266	895	267	896
281	894	270	894	266	892	267	893	267	890	266	893	267	894	267	893	269	893	266	897	268	896	267	896	269	897	267	895	269	896	267	895	267	895	268	896
282	894	271	893	267	892	268	894	268	889	267	892	268	893	268	892	270	894	267	897	269	897	268	897	270	897	268	897	270	897	268	895	268	895	269	897
283	896	272	894	268	893	269	894	269	890	268	893	269	895	269	892	272	892	268	898	270	896	269	898	271	896	269	895	271	895	269	894	269	895	270	895
284	894	273	893	269	892	270	895	270	890	269	893	270	893	270	892	273	894	269	898	271	896	270	898	272	897	270	895	272	896	270	895	270	895	271	896
285	895	274	894	271	892	271	895	271	888	270	892	271	894	271	893	274	893	270	896	272	896	271	896	273	896	271	895	273	895	271	894	271	896	272	894
286	896	275	895	272	891	272	893	272	888	271	892	272	893	272	893	275	894	271	896	273	897	272	897	274	897	272	895	274	894	272	895	272	895	273	896
287	895	276	893	273	892	273	893	273	889	272	892	273	895	273	894	276	893	272	896	274	898	273	898	275	897	273	895	275	897	273	895	273	895	274	895
288	894	277	893	274	892	274	893	274	889	273	893	274	894	274	893	277	893	273	895	275	896	274	896	276	896	274	897	276	897	274	896	274	896	275	897
289	894	278	893	275	892	275	894	275	889	274	894	275	894	275	892	278	893	274	896	276	897	275	896	277	896	275	897	277	895	275	897	275	896	276	895
290	895	279	895	276	894	276	893	276	888	275	893	276	893	276	893	279	893	275	896	277	897	276	896	278	896	276	898	278	894	276	895	276	896	277	896
291	896	280	895	277	892	277	893	277	888	276	892	277	894	277	893	280	894	276	897	278	898	277	896	279	897	277	897	279	895	277	895	277	895	278	895
292	895	281	893	278	894	278	894	278	890	277	893	278	893	278	894	281	894	277	898	279	897	278	898	280	898	278	896	280	897	278	895	278	896	279	896
293	895	282	893	279	892	279	895	280	889	278	892	279	895	279	893	282	893	278	897	280	898	279	897	281	896	279	896	281	896	279	898	279	896	280	894
294	894	283	895	280	892	280	893	281	889	279	892	280	895	280	894	283	893	279	897	281	896	280	897	282	895	280	896	282	896	280	896	280	894	281	894
295	896	284	894	281	892	281	894	282	888	280	893	281	895	281	893	284	893	280	895	282	898	281	897	283	897	281	896	283	895	281	897	281	897	282	897
296	896	285	894	282	892	282	892	283	889	281	892	282	894	282	892	285	894	281	895	283	896	282	897	284	895	282	898	284	898	282	896	282	896	283	896
297	896	286	895	283	893	283	893	284	889	283	893	283	895	283	894	286	894	282	896	284	897	283	896	285	895	283	896	285	896	283	896	283	896	284	895
298	896	287	893	284	894	284	893	285	888	284	892	284	894	284	894	287	895	283	895	285	897	284	896	286	895	284	896	286	896	284	895	284	895	285	894
		288	895	285	892	285	894	286	889	285	892	285	894	285	894	288	893	284	896	286	897	285	898	287	895	285	896	287	896	285	894	285	895	286	895
		289	895	286	892	286	893	287	888	286	892	286	895	286	895	289	893	285	895	287	897	286	898	288	896	286	896	288	895	286	895	286	896	287	895
		290	893	287	893	287	895	288	889	287	893	287	894	287	893	290	894	286	896	288	896	287	897	289	896	287	895	289	895	287	897	287	895	288	895
		291	894	288	892	288	893	289	888	288	893	288	893	288	892	291	893	287	897	289	897	289	896	290	895	288	896	290	895	288	895	288	895	290	896
		292	894	289	892	289	894	290	890	289	892	289	894	289	893	292	894	288	896	290	897	290	897	291	897	289	897	291	895	289	895	289	895	291	894
		293	894	290	892	290	893	291	889	290	893	290	893	290	893	293	894	289	895	291	896	291	898	293	896	290	896	292	897	290	895	290	894	292	896
		294	895	291	892	291	893	292	890	291	895	291	894	291	893	294	893	290	896	292	896	292	896	294	897	291	897	293	895	291	895	291	895	293	896
		295	893	292	893	292	894	293	889	292	893	292	893	292	893	295	893	291	897	293	898	293	898	295	898	292	896	294	894	292	897	292	895	294	896
		296	894	293	893	293	894	294	888	293	892	293	895	293	893	296	893	292	896	294	898	294	896	296	896	293	895	295	897	293	895	293	896	295	895
		297	895	294	893	295	893	295	889	294	894	294	894	294	893	297	895	293	896	295	897	295	896	297	895	294	895	296	895	294	895	294	895	296	894
		298	893	295	893	296	893	296	889	295	893	295	894	295	893	298	893	294	895	296	897	296	896	298	896	295	895	298	896	295	897	295	895	297	896
		299	894	296	892	297	893	297	888	296	893	296	894	296	893	299	894	295	898	297	897	297	896	299	897	296	897	299	895	296	896	296	896	298	895
				297	892	298	893	298	890	297	894	297	894	297	895			296	896	298	898	298	898			297	896			297	894	298	895	299	895
				298	893	299	893	299	890	298	893	299	893	298	893			297	895	299	896	299	896			298	895			298	896	299	894
				299	892					299	892			299	893			298	896							299	896			299	896
