# Supplementary material for: A ‘smart’ tube holder enables real-time sample monitoring in a standard lab centrifuge
Source: PLoS One. 2018 Apr 16;13(4):e0195907. doi: 10.1371/journal.pone.0195907 (PMC5901991; doi:10.1371/journal.pone.0195907)
Supplement: S1 Data — For each set of experiments, there is one .csv file and one .pdf file describing the conditions. Each experiment has two columns: time (seconds), signal (AU). The data are unprocessed. (ZIP) [file pone.0195907.s010.zip › S1 Data/low temperature.csv]

Data analysis created by Tony Hoang
Time (seconds)	0	2	3	4	5	6	7	8	9	10	11	12	13	14	15	17	18	19	20	21	22	23	24	25	26	27	28	29	30	31	32	33	34	35	36	37	38	39	40	42	43	44	45	46	47	48	49	50	51
Light Sensor #1	872.0	877.0	877.0	877.0	879.0	878.0	876.0	878.0	878.0	878.0	877.0	877.0	877.0	878.0	878.0	879.0	879.0	879.0	879.0	877.0	880.0	880.0	879.0	880.0	880.0	881.0	880.0	881.0	882.0	889.0	883.0	883.0	883.0	884.0	882.0	884.0	884.0	886.0	886.0	884.0	884.0	885.0	885.0	885.0	886.0	887.0	886.0	887.0	887.0
Time (seconds)	0	2	3	4	5	6	7	8	9	10	11	12	13	14	15	16	17	18	19	20	21	22	23	24	26	27	28	29	30	31	32	33	34	35	36	37	38	39	40	42	43	44	45	46	47	48	49	50	51
Light Sensor #2	864.0	876.0	873.0	876.0	878.0	875.0	876.0	877.0	877.0	878.0	877.0	877.0	878.0	878.0	877.0	879.0	879.0	879.0	878.0	879.0	880.0	880.0	880.0	881.0	878.0	882.0	882.0	882.0	881.0	881.0	883.0	882.0	884.0	883.0	884.0	883.0	885.0	884.0	883.0	885.0	886.0	885.0	886.0	887.0	887.0	887.0	888.0	888.0	887.0
Time (seconds)	0	2	3	4	5	6	7	8	9	10	11	12	13	14	15	16	17	18	20	21	22	23	24	25	26	27	28	29	30	31	32	33	34	35	36	37	38	40	41	42	43	44	45	46	47	48	49	50	51
Light Sensor #3	865.0	878.0	873.0	880.0	876.0	877.0	877.0	876.0	876.0	875.0	876.0	877.0	878.0	878.0	879.0	879.0	878.0	879.0	880.0	878.0	880.0	880.0	880.0	881.0	882.0	882.0	882.0	882.0	881.0	882.0	883.0	884.0	885.0	884.0	879.0	884.0	885.0	886.0	883.0	893.0	886.0	887.0	886.0	887.0	888.0	888.0	889.0	888.0	889.0
[truncated: 242 more columns]
