# Supplementary material for: A ‘smart’ tube holder enables real-time sample monitoring in a standard lab centrifuge
Source: PLoS One. 2018 Apr 16;13(4):e0195907. doi: 10.1371/journal.pone.0195907 (PMC5901991; doi:10.1371/journal.pone.0195907)
Supplement: S1 Data — For each set of experiments, there is one .csv file and one .pdf file describing the conditions. Each experiment has two columns: time (seconds), signal (AU). The data are unprocessed. (ZIP) [file pone.0195907.s010.zip › S1 Data/manufacturers.csv]

Time (seconds)	Light Sensor #1	Time (seconds)	Light Sensor #2	Time (seconds)	Light Sensor #3	Time (seconds)	Light Sensor #4	Time (seconds)	Light Sensor #5	Time (seconds)	Light Sensor #6
0	867	0	863	0	867	0	857	0	859	0	869
9	868	8	863	1	872	1	869	1	870	1	874
10	866	10	864	2	878	2	864	2	868	2	872
11	867	11	864	3	879	3	866	3	867	3	873
12	876	12	876	4	879	4	865	4	863	4	872
13	878	13	875	5	876	5	870	5	869	5	876
14	868	14	874	6	873	7	867	6	869	6	874
15	872	15	873	7	875	8	865	7	867	7	875
16	877	16	872	8	876	9	868	8	867	8	874
17	877	17	871	9	880	10	868	9	870	9	876
18	872	18	875	10	878	11	871	10	870	10	876
19	878	19	876	11	875	12	868	11	870	11	876
20	877	20	874	12	876	13	865	12	867	12	878
21	872	21	872	13	877	14	865	13	868	13	875
22	872	22	870	14	880	15	868	14	867	15	874
23	876	23	873	15	877	16	865	15	867	16	875
24	877	24	873	16	877	17	868	16	868	17	876
25	876	25	872	17	878	18	870	17	869	18	876
26	875	26	871	19	879	19	869	18	868	19	875
27	874	27	872	20	879	20	869	19	870	20	875
29	876	28	876	21	879	21	869	20	869	21	876
30	877	29	877	22	879	22	871	21	869	22	876
31	874	30	878	23	880	23	868	22	866	23	876
32	879	31	876	24	882	24	870	23	869	24	877
33	879	32	877	25	881	25	871	24	871	25	876
34	879	33	877	26	881	26	871	26	870	26	878
35	880	34	879	27	882	27	869	27	869	27	879
36	880	35	879	28	881	28	870	28	872	28	879
37	882	36	878	29	883	29	872	29	873	29	881
38	881	37	880	30	884	30	873	30	872	30	880
39	881	38	880	31	882	31	872	31	874	31	881
40	881	39	879	32	885	32	874	32	877	32	882
41	881	40	883	33	885	33	876	33	874	33	882
42	882	41	881	34	887	35	874	34	875	34	882
43	883	43	881	35	885	36	876	35	875	35	881
44	884	44	883	36	887	37	876	36	876	36	883
45	885	45	884	37	887	38	873	37	876	37	882
46	884	46	885	38	887	39	876	38	877	38	879
47	884	47	884	39	889	40	876	39	877	40	884
48	885	48	884	40	888	41	877	40	877	41	883
49	884	49	883	41	889	42	876	41	879	42	884
50	885	50	886	42	889	43	877	42	877	43	885
51	885	51	883	43	890	44	879	44	879	44	886
52	886	52	886	44	889	45	878	45	879	45	885
53	887	53	885	45	889	46	879	46	878	46	885
54	886	54	886	46	891	47	880	47	879	47	885
55	888	55	886	47	891	48	879	48	881	48	886
56	890	56	887	48	890	49	880	49	882	49	887
57	890	57	888	49	890	50	880	50	882	50	884
58	889	58	887	51	891	51	880	51	883	51	887
59	890	59	889	52	888	52	880	52	885	52	886
60	891	60	888	53	890	53	882	53	883	53	887
61	890	61	886	54	891	54	880	54	883	54	888
62	890	62	888	55	892	55	882	55	883	55	893
63	889	63	889	56	892	56	881	56	882	56	889
65	889	64	888	57	892	57	883	57	881	57	889
66	889	65	890	58	891	58	881	58	882	58	887
67	889	66	888	59	891	59	881	59	885	59	890
68	890	67	888	60	891	60	884	60	882	61	889
69	889	68	890	61	892	61	883	61	882	62	890
70	890	69	891	62	891	62	883	62	882	63	889
71	891	70	888	63	893	63	886	63	883	64	889
72	890	71	890	64	894	64	884	64	883	65	890
73	890	72	889	65	893	66	884	65	884	66	888
74	890	73	891	66	892	67	885	66	882	67	890
75	893	74	889	67	895	68	883	67	882	68	889
76	890	75	890	68	893	69	884	68	882	69	890
77	893	76	888	69	893	70	883	69	881	70	891
78	892	77	891	70	895	71	885	70	882	71	892
79	891	78	890	71	893	72	885	71	884	72	891
80	891	80	891	72	891	73	884	72	884	73	893
81	892	81	890	73	893	74	885	73	882	74	890
82	892	82	892	74	893	75	884	74	889	75	892
83	893	83	892	75	893	76	882	75	883	76	890
84	893	84	890	76	895	77	882	76	882	77	891
85	891	85	890	77	891	78	884	78	883	78	892
86	892	86	890	78	894	79	883	79	884	79	893
87	893	87	896	79	894	80	884	80	882	80	893
88	892	88	890	80	893	81	882	81	884	81	887
89	892	89	891	82	893	82	883	82	883	82	892
90	891	90	890	83	898	83	885	83	885	83	893
91	893	91	891	84	894	84	884	84	884	84	892
92	894	92	891	85	893	85	886	85	883	85	892
93	893	93	890	86	894	86	884	86	885	86	892
94	891	94	890	87	895	87	885	87	884	87	892
95	892	95	891	88	893	88	884	88	885	89	893
96	892	96	890	89	893	89	884	89	885	90	894
97	892	97	886	90	895	90	883	90	884	91	893
98	894	98	891	91	895	91	885	91	884	92	891
99	892	99	893	92	896	92	883	92	884	93	893
101	894	100	891	93	897	93	884	93	884	94	892
102	892	101	892	94	895	94	885	94	886	95	893
103	893	102	891	95	894	95	884	95	885	96	892
104	893	103	892	96	893	96	885	96	886	97	891
105	894	104	893	97	896	97	883	97	887	98	891
106	893	105	890	98	895	98	884	98	885	99	893
107	894	106	891	99	896	100	884	99	886	100	893
108	892	107	891	100	895	101	885	100	886	101	893
109	894	108	892	101	894	102	883	101	885	102	893
110	892	109	892	102	896	103	885	102	884	103	893
111	894	110	892	103	892	104	884	103	884	104	893
112	892	111	892	104	895	105	884	104	884	105	894
113	893	113	894	105	894	106	885	105	886	106	893
114	893	114	892	106	896	107	885	106	884	107	892
115	893	115	891	107	894	108	884	107	884	108	894
116	892	116	892	108	895	109	884	108	887	109	894
117	892	117	893	109	894	110	884	110	886	110	892
118	893	118	893	110	896	111	884	111	888	111	892
119	892	119	891	111	896	112	884	112	887	112	894
120	894	120	893	112	895	113	884	113	885	113	894
121	893	121	892	113	893	114	884	114	884	114	892
122	894	122	891	114	896	115	884	115	885	115	894
123	896	123	891	116	897	116	888	116	885	116	893
124	894	124	892	117	896	117	886	117	885	117	894
125	893	125	894	118	894	118	886	118	885	118	893
126	894	126	893	119	896	119	884	119	885	120	894
127	894	127	892	120	896	120	884	120	885	121	892
128	893	128	895	121	895	121	885	121	887	122	892
129	893	129	894	122	896	122	883	122	884	123	891
130	892	130	894	123	896	123	886	123	886	124	893
131	893	131	892	124	895	124	886	124	887	125	892
133	895	132	893	125	895	125	885	125	884	126	894
134	894	133	891	126	896	126	884	126	885	127	893
135	895	134	893	127	894	127	886	127	885	128	889
136	894	135	892	128	895	128	884	128	885	129	892
137	894	136	892	129	894	129	885	129	884	130	895
138	894	137	892	130	895	130	884	130	887	131	894
139	894	138	892	131	895	131	885	131	886	132	892
140	895	139	892	132	896	132	884	132	886	133	893
141	893	140	892	133	896	133	886	133	886	134	893
142	893	141	892	134	895	134	885	134	884	135	894
143	895	142	893	135	895	136	884	135	887	136	892
144	896	143	886	136	896	137	884	136	888	137	892
145	895	144	892	137	895	138	886	137	888	138	891
146	893	145	891	138	895	139	884	138	887	139	892
147	894	146	893	139	891	140	886	139	884	140	895
148	895	147	893	140	895	141	885	140	886	141	893
149	893	148	890	141	895	142	883	141	890	142	893
150	895	149	894	142	895	143	886	142	885	143	893
151	893	151	893	143	895	144	885	143	885	144	893
152	891	152	892	144	895	145	886	145	885	145	893
153	896	153	892	145	895	146	885	146	887	146	894
154	891	154	892	146	896	147	886	147	888	147	894
155	895	155	892	148	895	148	885	148	886	148	895
156	894	156	892	149	896	149	885	149	886	149	893
157	894	157	892	150	895	150	886	150	886	150	893
158	894	158	893	151	894	151	886	151	886	151	894
159	894	159	890	152	895	152	886	152	887	153	893
160	893	160	892	153	895	153	885	153	886	154	895
161	894	161	892	154	895	154	885	154	887	155	892
162	894	162	893	155	896	155	885	155	885	156	895
163	894	163	893	156	896	156	885	156	886	157	893
164	894	164	892	157	896	157	884	157	888	158	892
165	895	165	893	158	895	158	885	158	885	159	893
166	895	166	891	159	895	159	885	159	885	160	894
167	893	167	893	160	893	160	886	160	887	161	894
168	895	168	892	161	895	161	885	161	886	162	894
169	892	169	893	162	897	162	883	162	887	163	894
171	894	170	892	163	896	163	886	163	888	164	892
172	895	171	892	164	895	164	886	164	885	165	895
173	895	172	892	165	898	165	886	165	886	166	895
174	894	173	892	166	895	166	885	166	886	167	893
175	896	174	894	167	895	168	885	167	888	168	893
176	894	175	892	168	895	169	886	168	887	169	893
177	895	176	893	169	895	170	886	169	887	170	893
178	894	177	892	170	899	171	886	170	887	171	893
179	894	178	892	171	894	172	886	171	886	172	894
180	894	179	895	172	895	173	888	172	886	173	894
181	895	180	894	173	894	174	886	173	887	174	897
182	894	182	893	174	896	175	887	174	887	175	894
183	894	183	892	175	897	176	887	176	887	176	894
184	895	184	893	176	895	177	886	177	887	177	896
185	894	185	895	177	895	178	888	178	886	178	894
186	894	186	893	178	895	179	885	179	886	179	894
187	894	187	892	179	895	180	886	180	887	180	894
188	894	188	893	180	893	181	887	181	887	181	893
189	894	189	892	182	896	182	886	182	887	182	893
190	895	190	893	183	896	183	887	183	885	183	893
191	894	191	893	184	896	184	887	184	887	185	892
192	895	192	893	185	895	185	887	185	887	186	896
193	896	193	894	186	896	186	886	186	888	187	892
194	895	194	893	187	896	187	888	187	887	188	895
195	895	195	892	188	896	188	887	188	888	189	894
196	895	196	893	189	895	189	887	189	887	190	886
197	895	197	893	190	895	190	887	190	886	191	895
198	895	198	893	191	896	191	888	191	888	192	895
199	895	199	892	192	896	192	887	192	887	193	895
200	894	200	879	193	896	193	888	193	887	194	894
201	894	201	892	194	896	194	886	194	886	195	895
202	893	202	893	195	895	195	886	195	887	196	894
203	894	203	892	196	895	196	886	196	886	197	895
205	894	204	893	197	896	197	886	197	889	198	894
206	894	205	896	198	895	198	887	198	887	199	894
207	894	206	892	199	896	199	886	199	888	200	898
208	895	207	893	200	895	201	886	200	887	201	895
209	895	208	892	201	895	202	887	201	886	202	895
210	895	209	894	202	896	203	886	202	887	203	894
211	893	210	892	203	897	204	886	203	888	204	893
212	893	211	892	204	896	205	886	204	888	205	893
213	893	212	893	205	895	206	886	205	889	206	895
214	894	213	892	206	896	207	887	206	886	207	896
215	895	214	893	207	895	208	890	207	888	208	894
216	896	215	900	208	897	209	887	208	887	209	895
217	895	216	892	209	896	210	887	209	888	210	896
218	895	218	894	211	896	211	886	210	888	211	893
219	895	219	892	212	895	212	886	211	888	212	894
220	894	220	892	213	895	213	886	213	889	213	895
221	894	221	893	214	896	214	887	214	889	214	896
222	894	222	893	215	895	215	886	215	890	215	895
223	895	223	892	216	895	216	887	216	887	216	895
224	895	224	892	217	896	217	887	217	888	218	894
225	893	225	894	218	896	218	887	218	888	219	894
226	894	226	887	219	897	219	887	219	888	220	895
227	894	227	892	220	896	220	889	220	890	221	901
228	894	228	893	221	897	221	887	221	886	222	895
229	895	229	893	223	896	222	887	222	888	223	894
230	894	230	893	224	895	223	886	223	888	224	896
231	895	231	892	225	895	224	887	224	888	225	894
232	894	232	892	226	895	225	887	225	889	226	895
233	894	233	893	227	896	226	888	226	888	227	896
234	894	234	892	228	897	227	889	227	887	228	896
235	895	235	893	229	896	228	887	228	887	229	894
236	895	236	893	230	895	230	888	229	890	230	894
237	894	237	893	231	896	231	886	230	890	231	895
238	895	238	891	232	895	232	887	231	888	232	895
239	894	239	892	233	897	233	886	232	888	233	894
240	894	240	893	234	895	234	887	233	888	234	894
241	894	241	893	235	895	235	893	234	881	235	896
242	894	242	894	236	897	236	887	235	890	236	895
243	894	243	894	237	896	237	886	236	888	237	896
245	894	244	894	238	897	238	889	237	888	238	896
246	895	245	892	239	895	239	887	238	887	239	894
247	898	246	893	240	896	240	889	239	888	240	894
248	893	247	893	241	897	241	887	240	884	241	901
249	894	248	893	242	896	242	888	241	888	242	896
250	894	249	893	243	896	243	886	242	890	243	896
251	895	250	892	244	896	244	888	243	889	244	895
252	896	251	893	245	896	245	886	245	888	245	896
253	894	252	887	246	895	246	886	246	888	246	893
254	895	254	892	247	897	247	886	247	888	247	894
255	894	255	892	248	898	248	888	248	889	248	895
256	895	256	893	249	895	249	886	249	887	250	894
257	899	257	893	250	895	250	888	250	888	251	894
258	895	258	891	251	895	251	886	251	888	252	894
259	895	259	893	253	896	252	887	252	887	253	895
260	895	260	892	254	898	253	888	253	889	254	894
261	895	261	892	255	895	254	887	254	887	255	894
262	894	262	893	256	896	255	888	255	887	256	894
263	894	263	896	257	895	256	887	256	888	257	895
264	894	264	893	258	895	257	888	257	889	258	896
265	894	265	893	260	895	258	888	258	888	259	895
266	896	266	892	261	895	259	887	259	888	260	896
267	896	267	892	262	896	260	887	260	890	261	895
268	894	268	896	263	895	262	887	261	889	262	898
269	895	269	892	264	894	263	889	262	889	263	894
270	893	270	894	265	897	264	888	263	888	264	895
271	893	271	892	266	897	265	887	264	888	265	894
272	897	272	894	267	896	266	886	265	888	266	894
273	896	273	895	268	897	267	887	266	888	267	892
274	895	274	893	269	899	268	888	267	890	268	894
275	895	275	892	270	896	269	887	268	888	269	895
276	895	276	894	271	896	270	889	269	889	270	896
277	894	277	892	272	898	271	892	270	889	271	894
278	893	278	894	273	897	272	888	271	890	272	895
280	894	279	893	274	897	273	888	272	892	273	895
281	894	280	894	275	897	274	887	273	889	274	895
282	895	281	894	276	896	275	887	274	889	275	895
283	894	282	893	277	896	276	886	275	888	276	895
284	894	283	892	278	895	277	887	276	890	277	893
285	895	284	892	279	898	278	887	277	888	278	894
286	894	285	893	280	897	279	887	278	888	279	895
287	894	286	892	281	896	280	887	280	890	280	894
288	893	288	892	282	894	281	896	281	890	281	896
289	894	289	892	283	897	282	887	282	888	282	895
290	895	290	895	284	894	283	887	283	888	283	896
291	895	291	892	285	897	284	886	284	890	285	895
292	895	292	892	286	897	285	888	285	889	286	894
293	894	293	894	287	895	286	887	286	889	287	895
294	895	294	893	289	895	287	889	287	890	288	895
295	893	295	894	290	897	288	888	288	890	289	895
296	894	296	892	291	897	289	887	289	888	290	896
297	895	297	892	292	896	290	887	290	888	291	895
298	887	298	893	293	897	291	887	291	889	292	896
				294	895	293	886	292	889	293	893
				295	895	294	887	293	890	294	896
				296	896	295	887	294	890	295	894
				297	896	296	887	295	888	296	897
				298	895	297	888	296	888	297	896
						298	888	297	889	298	894
								298	888
