# Supplementary material for: A ‘smart’ tube holder enables real-time sample monitoring in a standard lab centrifuge
Source: PLoS One. 2018 Apr 16;13(4):e0195907. doi: 10.1371/journal.pone.0195907 (PMC5901991; doi:10.1371/journal.pone.0195907)
Supplement: S1 Data — For each set of experiments, there is one .csv file and one .pdf file describing the conditions. Each experiment has two columns: time (seconds), signal (AU). The data are unprocessed. (ZIP) [file pone.0195907.s010.zip › S1 Data/speeds.csv]

--	--	--	--	--	--	--	--	--	--	--	--	--	--	--	--	--	--	--	--	--	--	--	--
0	878	0	877	0	867	0	865	0	864	0	862	0	863	0	864	0	850	0	855	0	861	0	853
1	876	1	876	1	872	1	870	1	868	1	860	1	866	1	864	1	862	1	863	1	860	1	857
2	876	2	875	9	877	2	865	2	867	2	858	2	863	2	864	2	858	2	864	2	860	2	855
3	876	3	876	10	875	3	867	3	865	3	862	3	865	3	865	3	863	3	858	3	861	3	855
5	881	4	877	11	873	4	863	5	869	4	862	4	867	4	864	4	863	6	859	4	861	4	857
6	882	5	878	12	873	5	866	9	872	5	863	5	865	5	865	5	862	7	859	5	862	5	856
7	883	6	877	13	874	10	869	10	867	6	863	6	864	6	864	6	863	8	858	6	862	6	854
8	882	7	878	14	875	11	868	11	868	7	864	10	863	7	864	7	863	15	860	7	861	7	854
9	883	8	879	15	874	12	868	12	869	8	862	11	868	8	865	8	863	16	859	8	862	8	855
10	883	9	880	16	878	13	868	13	868	9	862	12	867	9	863	9	863	17	860	9	861	9	855
11	885	10	881	17	874	14	869	14	870	10	863	13	864	10	863	10	861	18	859	10	861	10	854
12	887	11	881	18	876	15	868	15	869	11	864	14	867	11	862	11	861	19	859	11	862	11	853
13	886	12	882	19	877	16	869	16	869	12	864	15	866	12	864	12	863	20	860	12	863	12	853
14	888	13	883	20	875	17	867	17	870	13	866	16	867	13	863	13	863	21	858	13	862	13	853
15	888	14	883	23	876	18	867	18	872	14	865	17	865	14	863	14	864	22	856	14	863	14	853
16	889	15	883	24	877	19	870	19	870	15	864	18	866	15	864	15	862	23	859	15	863	15	853
17	889	16	882	25	878	20	876	20	867	16	865	19	859	16	865	16	863	24	855	16	864	16	853
18	887	17	884	26	877	21	872	24	872	17	863	25	865	17	864	17	862	25	860	17	862	17	853
20	891	18	884	27	879	25	872	25	874	18	864	26	868	18	864	18	863	26	859	18	863	18	854
21	891	19	891	28	879	26	872	26	873	19	864	27	866	19	864	19	864	30	858	19	863	19	855
22	891	20	884	29	880	27	874	27	872	20	865	28	867	20	865	20	863	31	859	20	863	20	855
23	891	22	886	30	879	28	872	28	873	21	865	29	867	21	865	21	863	32	859	21	862	21	854
24	892	23	886	31	879	29	873	29	874	22	867	30	867	22	865	22	863	33	860	22	862	22	853
25	892	24	887	33	881	30	872	30	874	23	866	31	867	23	865	23	862	34	859	23	862	23	853
26	893	25	887	34	882	31	874	31	875	24	867	32	867	24	866	24	864	35	858	24	863	24	853
27	893	26	888	35	881	32	875	34	874	25	868	33	869	25	866	25	864	36	860	25	863	25	855
28	893	27	888	36	882	33	876	35	877	26	866	34	867	26	867	26	864	37	859	26	863	26	853
29	894	28	889	37	883	34	874	36	876	27	868	35	867	28	868	27	864	38	859	27	864	28	854
30	894	29	890	38	882	35	876	37	876	28	868	37	868	29	867	28	864	39	860	28	863	29	854
31	895	30	890	39	883	36	876	38	876	29	869	38	868	30	867	30	863	40	859	29	862	30	854
32	895	31	890	40	883	37	875	39	876	31	869	39	867	31	867	31	866	41	858	30	862	31	854
33	894	33	890	41	885	39	876	40	876	32	868	40	868	32	869	32	865	42	860	31	863	32	854
34	895	34	891	42	884	40	877	41	876	33	869	41	869	33	867	33	866	43	861	33	863	33	856
36	895	35	891	43	884	41	876	42	877	34	869	42	868	34	868	34	865	44	860	34	863	34	855
37	897	36	891	44	885	42	877	43	878	35	868	43	868	35	866	35	864	45	859	35	860	35	854
38	897	37	891	45	884	43	877	44	879	36	870	44	868	36	868	36	865	47	859	36	866	36	854
39	897	38	893	47	886	44	879	45	878	37	872	45	870	37	868	37	866	48	860	37	864	37	854
40	896	39	893	48	885	45	878	46	880	38	870	46	869	38	869	38	867	49	860	38	864	38	854
41	896	40	893	49	885	46	879	47	879	39	869	47	868	39	868	39	867	50	859	39	864	39	855
42	897	41	894	50	885	47	879	48	879	40	872	48	868	40	868	40	868	51	860	40	864	40	854
43	897	42	893	51	885	48	880	49	881	41	872	49	869	41	870	41	866	52	861	41	866	41	856
44	896	43	895	52	886	49	879	50	879	42	872	50	869	42	869	42	868	53	860	42	864	42	854
45	897	44	895	53	886	50	880	51	881	43	873	51	871	43	869	43	869	54	860	43	863	43	855
46	897	45	895	54	887	51	880	52	881	44	872	52	870	44	869	44	869	55	860	44	863	44	854
47	896	46	894	55	886	52	879	53	880	45	873	53	870	45	871	45	869	56	862	45	865	45	854
49	897	47	895	56	887	53	881	54	882	46	873	54	870	46	870	46	868	57	861	46	864	46	855
50	898	48	894	57	887	54	879	55	880	47	874	55	870	47	871	47	868	58	861	47	866	47	854
51	897	50	895	58	887	55	880	56	881	48	874	56	870	48	871	48	869	59	860	48	863	48	855
52	898	51	894	59	886	56	882	57	880	49	873	57	870	49	871	49	870	60	860	49	864	49	855
53	899	52	895	60	887	57	881	58	881	50	875	58	870	50	871	50	869	61	861	50	864	50	855
54	898	53	895	61	886	58	881	59	881	51	876	59	871	51	872	51	868	62	862	51	866	51	856
55	898	54	895	62	888	59	880	60	883	52	874	60	872	52	870	52	870	63	861	52	864	52	856
56	898	55	894	63	888	60	880	61	883	53	874	61	872	53	873	53	870	64	862	53	864	53	855
57	898	56	895	64	888	61	882	62	883	54	875	62	871	54	872	54	869	65	861	54	865	54	855
58	899	57	895	65	889	62	882	63	883	55	875	63	871	55	872	55	870	66	861	55	864	55	856
59	898	58	895	66	889	63	882	64	882	56	876	64	872	56	872	56	870	67	861	56	865	56	855
60	899	59	896	67	888	64	882	66	882	57	876	65	873	57	872	58	871	68	863	57	866	57	856
61	898	60	895	68	889	65	882	67	883	59	877	66	872	59	872	59	871	69	862	58	865	58	856
62	899	61	896	69	888	66	882	68	882	60	878	67	872	60	874	60	871	70	861	59	865	59	856
63	898	62	896	70	888	67	883	69	884	61	876	69	873	61	875	61	872	71	862	60	865	61	857
64	899	63	895	71	888	68	882	70	884	62	878	70	873	62	873	62	871	72	862	61	865	62	856
65	898	64	895	72	889	70	883	71	883	63	877	71	872	63	875	63	873	73	862	62	866	63	856
66	898	65	895	73	888	71	883	72	884	64	876	72	873	64	873	64	872	74	863	64	866	64	858
67	899	66	896	74	889	72	884	73	883	65	878	73	873	65	873	65	872	75	862	65	866	65	856
68	899	67	895	75	889	73	883	74	884	66	878	74	872	66	873	66	873	76	863	66	868	66	856
69	899	68	895	76	890	74	884	75	884	67	879	75	872	67	873	67	873	78	863	67	866	67	857
70	898	69	896	77	890	75	883	76	884	68	877	76	873	68	874	68	872	79	863	68	866	68	857
71	899	70	896	78	889	76	884	77	885	69	879	77	873	69	876	69	873	80	863	69	866	69	857
72	899	71	896	79	888	77	884	78	885	70	878	78	873	70	875	70	875	81	864	70	865	70	858
73	899	72	896	81	889	78	885	79	884	71	878	79	873	71	874	71	873	82	864	71	866	71	856
74	898	73	895	82	890	79	884	80	884	72	878	80	873	72	875	72	873	83	864	72	867	72	859
75	899	74	896	83	890	80	884	81	885	73	878	81	873	73	876	74	876	84	865	73	867	73	857
76	899	75	896	84	891	81	884	82	884	74	878	82	873	74	876	75	875	85	865	74	866	74	858
77	898	76	897	85	891	82	885	83	885	75	878	83	874	75	878	76	876	86	864	75	867	75	857
79	898	77	896	86	890	83	884	84	885	76	878	84	874	76	877	77	874	87	863	76	866	76	857
80	899	78	895	87	891	84	884	85	884	77	878	85	873	77	875	78	873	88	864	77	867	77	858
81	899	79	896	88	891	85	884	86	884	78	878	86	875	78	876	79	874	89	864	78	866	78	858
82	900	80	896	89	890	86	885	87	886	79	879	87	875	79	878	80	876	90	864	79	866	79	858
83	899	82	896	90	891	87	886	88	884	80	879	88	875	80	877	81	875	91	864	80	869	80	860
84	899	83	897	91	891	88	885	89	886	81	878	89	874	81	879	82	875	92	864	81	867	81	858
85	899	84	897	92	890	89	884	90	884	82	879	90	875	82	878	83	875	93	863	82	867	82	858
86	898	85	897	93	891	90	885	91	887	83	879	91	875	83	879	84	875	94	865	83	868	83	859
87	900	86	897	94	892	91	885	92	886	84	878	92	875	84	878	85	876	95	864	84	867	84	860
88	899	87	896	95	891	92	885	93	886	85	878	93	874	85	880	86	876	96	865	85	868	85	860
89	898	88	897	96	889	93	885	94	887	86	879	94	874	86	879	87	876	97	865	86	869	86	860
90	899	89	897	97	890	94	886	95	885	87	879	95	874	87	878	88	877	98	864	87	869	87	860
91	900	90	896	98	891	95	885	96	885	88	879	96	875	88	878	89	878	99	865	88	868	88	860
92	898	91	897	99	891	96	886	97	885	89	879	97	874	89	878	90	878	100	865	89	868	89	859
93	900	92	897	100	891	97	884	98	885	91	879	98	875	91	879	91	878	101	865	90	868	90	859
94	898	93	897	101	890	98	886	99	884	92	880	99	875	92	878	92	877	102	866	91	870	91	859
95	899	94	897	102	890	99	886	100	885	93	879	100	875	93	879	93	876	103	867	92	868	92	862
96	900	95	897	103	890	100	886	102	884	94	879	102	874	94	878	95	878	104	869	93	868	94	859
97	899	96	898	104	890	101	885	103	888	95	879	103	875	95	878	96	876	105	869	94	868	95	862
98	899	97	897	105	891	102	885	104	886	96	878	104	876	96	878	97	879	107	869	95	868	96	862
99	900	98	898	106	891	103	885	105	885	97	879	105	876	97	879	98	879	108	869	96	869	97	863
100	900	99	897	107	890	104	887	106	886	98	879	106	876	98	879	99	879	109	870	98	868	98	861
101	899	100	896	108	890	106	886	107	884	99	880	107	875	99	878	100	879	110	870	99	869	99	862
102	900	101	897	109	891	107	887	108	887	100	880	108	876	100	878	101	878	111	870	100	869	100	861
103	900	102	896	110	891	108	886	109	885	101	880	109	875	101	880	102	879	112	868	101	869	101	862
104	899	103	897	111	890	109	886	110	885	102	879	110	876	102	879	103	878	113	868	102	868	102	862
105	899	104	896	112	891	110	886	111	887	103	880	111	876	103	879	104	879	114	869	103	868	103	862
106	899	105	898	114	891	111	885	112	887	104	879	112	876	104	880	105	878	115	870	104	868	104	863
107	899	106	897	115	890	112	885	113	886	105	880	113	877	105	879	106	880	116	869	105	868	105	862
108	899	107	898	116	891	113	886	114	887	106	881	114	876	106	880	107	879	117	871	106	868	106	862
110	899	108	897	117	891	114	886	115	888	107	879	115	876	107	881	108	879	118	869	107	870	107	863
111	900	109	897	118	891	115	886	116	885	108	879	116	877	108	879	109	879	119	871	108	870	108	863
112	899	110	898	119	890	116	885	117	885	109	879	117	878	109	879	110	877	120	870	109	871	109	863
113	899	112	897	120	891	117	886	118	886	110	879	118	876	110	880	111	879	121	869	110	869	110	862
114	899	113	898	121	891	118	886	119	886	111	880	119	877	111	880	112	879	122	869	111	871	111	862
115	900	114	897	122	891	119	886	120	886	112	880	120	876	112	880	113	878	123	870	112	871	112	862
116	900	115	897	123	890	120	885	121	888	113	880	121	877	113	880	114	880	124	870	113	870	113	863
117	900	116	898	124	891	121	886	122	886	114	881	122	877	114	881	115	880	125	871	114	870	114	863
118	900	117	897	125	890	122	887	123	885	115	881	123	877	115	881	116	879	126	870	115	870	115	864
119	899	118	897	126	890	123	887	124	886	116	881	124	877	116	880	117	879	127	872	116	871	116	865
120	900	119	897	127	893	124	885	125	886	117	880	125	877	118	880	118	879	128	873	117	871	117	864
121	900	120	898	128	891	125	887	126	886	118	879	126	878	119	880	119	878	129	873	118	871	118	863
122	900	121	898	129	891	126	887	127	886	119	881	127	878	120	880	120	880	130	873	119	870	119	864
123	900	122	897	130	892	127	887	128	886	120	881	128	877	121	881	121	879	131	872	120	870	120	864
124	900	123	898	131	890	128	886	129	886	122	880	129	878	122	880	122	880	132	873	121	870	121	862
125	900	124	898	132	891	129	887	130	885	123	881	130	878	123	881	123	880	133	872	122	871	122	863
126	898	125	897	133	891	130	886	131	887	124	879	131	877	124	881	125	879	134	873	123	872	123	864
127	899	126	899	134	892	131	886	132	887	125	880	132	877	125	881	126	880	135	874	124	873	124	863
128	901	127	898	135	891	132	887	133	886	126	880	133	878	126	881	127	879	136	872	125	872	125	863
129	900	128	898	136	891	133	886	135	886	127	880	135	878	127	881	128	879	138	872	126	871	126	862
130	899	129	897	137	891	135	886	136	886	128	881	136	878	128	881	129	880	139	873	127	872	127	863
131	900	130	899	138	890	136	886	137	887	129	881	137	878	129	882	130	880	140	872	128	871	128	864
132	900	131	897	139	891	137	887	138	887	130	881	138	877	130	879	131	880	141	871	129	873	130	865
133	900	132	898	140	891	138	887	139	886	131	881	139	878	131	881	132	879	142	872	130	872	131	864
134	900	133	897	142	892	139	887	140	887	132	880	140	879	132	882	133	880	143	873	131	874	132	863
135	900	134	898	143	892	140	887	141	887	133	881	141	878	133	882	134	879	144	873	133	873	133	864
136	899	135	897	144	891	141	887	142	887	134	880	142	878	134	880	135	881	145	874	134	872	134	864
137	899	136	898	145	891	142	886	143	886	135	881	143	879	135	880	136	880	146	873	135	873	135	866
138	900	137	899	146	891	143	887	144	886	136	882	144	879	136	881	137	879	147	872	136	874	136	863
139	900	138	899	147	890	144	886	145	885	137	880	145	879	137	882	138	880	148	872	137	873	137	865
140	900	139	898	148	890	145	887	146	887	138	881	146	879	138	881	139	880	149	874	138	873	138	865
141	900	140	898	149	891	146	887	147	887	139	881	147	878	139	880	140	880	150	872	139	874	139	865
142	899	141	897	150	890	147	887	148	887	140	882	148	879	140	881	141	881	151	872	140	874	140	866
143	899	142	898	151	891	148	887	149	887	141	881	149	877	141	881	142	880	152	873	141	876	141	864
145	899	143	897	152	891	149	887	150	886	142	880	150	878	142	882	143	880	153	874	142	874	142	865
146	900	144	898	153	892	150	886	151	887	143	880	151	879	143	882	144	881	154	872	143	875	143	865
147	900	145	899	154	891	151	887	152	886	144	881	152	879	144	882	145	880	155	872	144	875	144	866
148	900	147	899	155	892	152	887	153	886	145	880	153	879	145	881	146	882	156	874	145	875	145	865
149	899	148	898	156	892	153	886	154	886	146	880	154	879	146	881	147	881	157	873	146	876	146	866
150	900	149	898	157	891	154	886	155	888	147	882	155	879	147	882	148	880	158	872	147	876	147	866
151	900	150	898	158	892	155	887	156	887	148	880	156	878	148	881	149	881	159	872	148	877	148	865
152	899	151	898	159	892	156	887	157	886	149	880	157	879	149	882	150	881	160	874	149	875	149	866
153	900	152	899	160	891	157	887	158	888	150	882	158	880	151	881	151	881	161	873	150	875	150	867
154	900	153	898	161	891	158	887	159	886	151	881	159	879	152	881	152	881	162	873	151	874	151	867
155	900	154	897	162	890	159	887	160	887	152	880	160	880	153	881	153	881	163	873	152	875	152	866
156	899	155	899	163	892	160	887	161	887	153	880	162	879	154	881	154	880	164	874	153	875	153	865
157	899	156	899	164	891	161	887	163	887	155	881	163	879	155	882	156	880	165	873	154	875	154	866
158	900	157	899	165	892	162	886	164	887	156	881	164	879	156	882	157	882	167	873	155	875	155	866
159	899	158	899	166	893	163	887	165	887	157	880	165	879	157	881	158	881	168	874	156	877	156	866
160	900	159	899	167	892	165	887	166	888	158	880	166	879	158	881	159	882	169	872	157	876	157	867
161	900	160	898	168	891	166	888	167	887	159	880	167	879	159	882	160	882	170	872	158	876	158	867
162	900	161	898	169	891	167	886	168	886	160	880	168	881	160	881	161	881	171	873	159	876	160	868
163	900	162	898	170	893	168	888	169	886	161	880	169	880	161	881	162	881	172	874	160	877	161	868
164	898	163	898	171	892	169	887	170	887	162	882	170	879	162	882	163	881	173	873	161	876	162	867
165	900	164	898	172	892	170	888	171	887	163	880	171	881	163	881	164	882	174	874	162	876	163	867
166	900	165	898	173	892	171	888	172	887	164	881	172	880	164	882	165	880	175	874	163	876	164	867
167	900	166	899	174	892	172	887	173	887	165	881	173	880	165	882	166	882	176	874	164	876	165	868
168	900	167	898	175	890	173	887	174	887	166	882	174	881	166	883	167	880	177	873	166	876	166	869
169	900	168	897	177	891	174	888	175	888	167	880	175	879	167	881	168	881	178	874	167	877	167	867
170	899	169	899	178	891	175	888	176	887	168	882	176	880	168	881	169	882	179	872	168	876	168	867
171	900	170	898	179	891	176	887	177	886	169	880	177	880	169	882	170	882	180	872	169	876	169	867
172	900	171	898	180	891	177	887	178	888	170	880	178	880	170	881	171	880	181	874	170	876	170	868
174	899	172	898	181	892	178	887	179	887	171	880	179	880	171	881	172	880	182	872	171	877	171	867
175	900	173	898	182	891	179	886	180	886	172	882	180	880	172	883	173	881	183	873	172	877	172	866
176	901	174	899	183	892	180	886	181	888	173	880	181	879	173	882	174	881	184	872	173	876	173	867
177	900	175	899	184	892	181	888	182	888	174	881	182	881	174	881	175	880	185	873	174	876	174	867
178	900	176	899	185	891	182	888	183	886	175	880	183	880	175	882	176	881	186	873	175	876	175	867
179	899	177	898	186	892	183	887	184	888	176	882	184	879	176	883	177	880	187	873	176	875	176	866
180	900	178	899	187	891	184	887	185	887	177	880	185	881	177	882	178	882	188	874	177	876	177	867
181	901	179	898	188	891	185	887	186	886	178	882	186	880	178	883	179	882	189	875	178	878	178	868
182	900	180	898	189	892	186	888	187	889	179	880	187	880	179	882	180	882	190	873	179	878	179	867
183	899	181	898	190	892	187	887	188	887	180	882	188	881	180	883	181	882	191	875	180	876	180	866
184	900	182	899	191	891	188	886	189	887	181	882	189	881	182	882	182	881	192	874	181	876	181	866
185	901	184	899	192	892	189	887	190	887	182	882	190	880	183	881	183	882	193	874	182	878	182	866
186	900	185	898	193	891	190	888	191	887	184	882	191	882	184	882	184	881	194	873	183	876	183	867
187	901	186	898	194	892	191	888	192	886	185	880	192	880	185	883	185	881	195	874	184	878	184	867
188	900	187	898	195	891	192	887	193	887	186	883	194	881	186	882	187	882	196	873	185	877	185	868
189	899	188	898	196	892	193	887	194	887	187	881	195	879	187	882	188	882	197	873	186	878	186	867
190	900	189	898	197	893	194	887	196	887	188	881	196	881	188	882	189	880	198	874	187	878	187	869
191	900	190	898	198	892	195	888	197	886	189	880	197	881	189	883	190	881	199	872	188	876	189	866
192	900	191	898	199	892	197	887	198	887	190	881	198	881	190	884	191	882	200	872	189	878	190	869
193	900	192	898	200	892	198	886	199	886	191	881	199	880	191	882	192	882	201	873	190	877	191	867
194	900	193	898	201	891	199	887	200	886	192	883	200	881	192	884	193	880	202	873	191	876	192	867
195	901	194	898	202	891	200	888	201	888	193	882	201	881	193	881	194	882	204	872	192	877	193	866
196	900	195	898	203	892	201	888	202	889	194	881	202	882	194	884	195	882	205	872	193	877	194	868
197	899	196	898	204	891	202	887	203	886	195	882	203	880	195	884	196	882	206	872	194	879	195	867
198	900	197	898	205	892	203	887	204	887	196	883	204	881	196	883	197	882	207	873	196	879	196	868
199	900	198	898	206	892	204	887	205	887	197	882	205	879	197	883	198	881	208	874	197	878	197	867
200	900	199	899	208	891	205	887	206	887	198	880	206	881	198	884	199	882	209	873	198	878	198	868
201	900	200	898	209	892	206	887	207	888	199	881	207	880	199	883	200	881	210	873	199	879	199	867
202	900	201	899	210	892	207	888	208	886	200	881	208	881	200	884	201	881	211	873	200	878	200	868
203	901	202	898	211	892	208	887	209	886	201	881	209	880	201	882	202	880	212	873	201	878	201	867
205	900	203	898	212	891	209	887	210	886	202	881	210	880	202	882	203	882	213	874	202	879	202	868
206	899	204	898	213	893	210	887	211	888	203	882	211	879	203	883	204	881	214	874	203	879	203	867
207	900	205	899	214	892	211	887	212	886	204	880	212	881	204	883	205	882	215	872	204	878	204	869
208	900	206	898	215	892	212	888	213	888	205	882	213	880	205	883	206	881	216	874	205	878	205	867
209	900	207	898	216	892	213	887	214	887	206	883	214	882	206	882	207	883	217	874	206	877	206	867
210	900	208	899	217	891	214	887	215	888	207	882	215	879	207	884	208	881	218	873	207	879	207	867
211	899	209	898	218	891	215	887	216	887	208	880	216	880	208	882	209	881	219	873	208	879	208	869
212	899	211	899	219	892	216	887	217	887	209	882	217	881	209	883	210	882	220	874	209	876	209	868
213	899	212	898	220	893	217	888	218	887	210	881	218	881	210	884	211	882	221	873	210	876	210	868
214	900	213	899	221	892	218	887	219	886	211	882	219	882	211	884	212	881	222	874	211	876	211	870
215	900	214	898	222	891	219	888	220	887	212	883	220	880	212	883	213	881	223	874	212	880	212	870
216	901	215	898	223	892	220	888	221	886	213	882	221	881	213	882	214	881	224	874	213	878	213	868
217	900	216	899	224	891	221	887	222	887	214	882	223	880	214	883	215	881	225	874	214	878	214	868
218	900	217	899	225	892	222	888	223	886	215	882	224	880	216	883	216	881	226	874	215	879	215	869
219	899	218	898	226	891	223	887	224	887	216	881	225	880	217	883	217	881	227	873	216	878	216	868
220	900	219	898	227	891	224	886	225	886	218	883	226	880	218	884	218	881	228	875	217	878	217	869
221	899	220	899	228	893	225	887	227	888	219	883	227	880	219	884	220	883	229	873	218	878	218	869
222	900	221	899	229	892	226	887	228	886	220	882	228	882	220	882	221	881	230	874	219	877	219	870
223	900	222	899	230	891	227	887	229	886	221	880	229	880	221	883	222	881	231	874	220	878	220	868
224	900	223	898	231	892	228	888	230	887	222	881	230	879	222	884	223	883	232	874	221	879	221	868
225	901	224	899	232	892	230	886	231	887	223	882	231	880	223	883	224	882	233	874	222	877	222	869
226	900	225	898	233	891	231	887	232	887	224	881	232	880	224	883	225	882	235	874	223	879	224	868
227	900	226	898	234	892	232	888	233	887	225	882	233	881	225	882	226	881	236	875	224	880	225	869
228	899	227	898	235	892	233	887	234	888	226	882	234	881	226	884	227	881	237	874	225	879	226	870
229	900	228	899	236	892	234	888	235	888	227	882	235	881	227	884	228	882	238	874	226	879	227	869
230	900	229	898	237	891	235	888	236	887	228	882	236	880	228	882	229	882	239	874	227	881	228	870
231	899	230	899	238	891	236	888	237	887	229	881	237	882	229	884	230	882	240	874	228	880	229	870
232	899	231	899	240	892	237	887	238	888	230	882	238	879	230	883	231	881	241	876	229	879	230	869
233	899	232	899	241	893	238	887	239	888	231	882	239	881	231	884	232	882	242	875	230	881	231	869
234	900	233	898	242	893	239	887	240	886	232	882	240	883	232	883	233	881	243	875	231	878	232	870
235	900	234	899	243	893	240	888	241	889	233	882	241	881	233	883	234	881	244	875	233	880	233	869
236	900	235	898	244	891	241	887	242	886	234	882	242	879	234	883	235	882	245	875	234	880	234	869
237	900	236	898	245	892	242	888	243	888	235	883	243	880	235	883	236	882	246	875	235	879	235	870
238	900	237	899	246	891	243	887	244	888	236	882	244	881	236	883	237	881	247	874	236	879	236	870
240	900	238	898	247	893	244	887	245	889	237	883	245	880	237	883	238	882	248	876	237	879	237	871
241	900	239	898	248	892	245	887	246	888	238	881	246	881	238	884	239	881	249	874	238	878	238	870
242	900	240	899	249	892	246	888	247	887	239	883	247	880	239	884	240	882	250	874	239	879	239	871
243	900	241	898	250	892	247	888	248	889	240	882	248	880	240	882	241	881	251	875	240	879	240	871
244	900	242	899	251	892	248	888	249	887	241	881	249	882	241	883	242	884	252	875	241	879	241	871
245	900	243	899	252	892	249	888	250	886	242	883	250	879	242	884	243	882	253	875	242	879	242	869
246	900	245	898	253	892	250	888	251	887	243	881	251	881	243	883	244	882	254	874	243	879	243	869
247	900	246	898	254	892	251	886	252	886	244	881	252	881	244	883	245	883	255	874	244	880	244	871
248	899	247	899	255	892	252	887	253	888	245	881	253	881	245	883	246	883	256	875	245	880	245	871
249	900	248	898	256	893	253	887	254	889	246	882	254	881	246	883	248	881	257	874	246	879	246	871
250	900	249	898	257	892	254	887	255	887	247	880	256	880	247	882	249	882	258	876	247	880	247	870
251	900	250	900	258	891	255	888	256	886	248	882	257	880	248	885	250	883	259	876	248	880	248	871
252	900	251	899	259	893	256	887	257	887	250	882	258	881	249	883	251	882	260	875	249	880	249	870
253	900	252	900	260	893	257	887	259	888	251	882	259	882	251	883	252	883	261	876	250	881	250	870
254	900	253	899	261	892	258	888	260	888	252	881	260	882	252	883	253	882	262	875	251	880	251	870
255	900	254	898	262	892	260	886	261	888	253	881	261	882	253	884	254	882	263	875	252	880	252	872
256	900	255	899	263	893	261	887	262	887	254	882	262	881	254	882	255	883	264	877	253	880	253	870
257	900	256	900	264	891	262	888	263	886	255	882	263	881	255	882	256	883	265	876	254	880	255	870
258	900	257	898	265	892	263	888	264	887	256	882	264	881	256	883	257	882	267	876	255	880	256	871
259	900	258	901	266	892	264	888	265	887	257	881	265	880	257	884	258	882	268	875	256	878	257	870
260	900	261	898	267	893	265	887	266	888	258	881	266	882	258	882	259	881	269	876	257	880	258	872
261	901	262	898	268	892	266	887	267	888	259	881	267	880	259	882	260	884	270	876	258	879	259	871
262	900	263	899	270	890	267	888	268	887	260	881	268	881	260	882	261	882	271	876	259	880	260	870
263	900	264	899	271	893	268	888	269	888	261	881	269	882	261	882	262	883	272	876	260	881	261	873
264	900	265	899	272	892	269	888	270	887	262	882	270	881	262	884	263	883	273	875	261	879	262	873
265	901	266	898	273	891	270	887	271	888	263	881	271	882	263	885	264	883	274	875	262	879	263	872
266	900	268	898	274	893	271	887	272	888	264	882	272	881	264	884	265	882	275	876	263	880	264	871
267	900	269	899	275	892	272	887	273	887	265	881	273	881	265	884	266	883	276	875	264	879	265	870
268	900	270	899	276	891	273	888	274	887	266	881	274	881	266	882	267	881	277	876	265	880	266	871
270	901	271	899	277	891	274	887	275	887	267	883	275	882	267	883	268	883	278	875	267	881	267	872
271	900	272	902	278	892	275	887	276	886	268	882	276	881	268	883	269	883	279	876	268	879	268	871
272	900	273	900	279	892	276	888	277	889	269	881	277	882	269	883	270	883	280	875	269	881	269	871
273	899	274	899	280	891	277	887	278	888	270	882	278	882	270	884	271	883	281	876	270	879	270	872
274	900	275	899	281	893	278	887	279	887	271	881	279	881	271	882	272	883	282	876	271	880	271	872
275	900	276	898	282	892	279	889	280	886	272	881	280	881	272	884	273	883	283	876	272	880	272	872
276	900	277	898	283	891	280	888	281	888	273	881	281	882	273	884	274	882	284	875	273	879	273	871
277	900	278	898	284	893	281	888	282	887	274	882	282	882	274	883	275	882	285	875	274	879	274	873
278	900	279	898	285	892	282	886	283	887	275	882	283	880	275	883	276	882	286	876	275	879	275	873
279	900	280	899	286	891	283	888	284	886	276	881	284	883	276	883	277	882	287	876	276	880	276	872
280	900	281	898	287	894	284	888	285	887	277	881	285	881	277	882	278	883	288	877	277	879	277	874
281	900	282	899	288	893	285	888	286	886	278	881	287	881	278	884	279	882	289	876	278	879	278	873
282	901	283	898	289	892	286	888	287	887	279	883	288	881	279	883	281	882	290	876	279	879	279	872
283	900	284	898	290	892	287	888	288	887	280	880	289	883	280	884	282	883	291	876	280	880	280	873
284	899	285	898	291	892	288	887	289	889	282	883	290	881	281	883	283	882	292	876	281	881	281	872
285	899	286	899	292	891	289	888	290	887	283	882	291	882	282	882	284	882	293	875	282	880	282	873
286	900	287	898	293	892	291	887	291	887	284	881	292	881	284	884	285	883	294	876	283	879	283	873
287	900	288	899	294	893	292	887	293	888	285	881	293	881	285	883	286	883	295	876	284	880	284	873
288	900	289	898	295	891	293	887	294	888	286	883	294	881	286	882	287	882	296	877	285	881	285	872
289	900	290	899	296	892	294	888	295	888	287	882	295	881	287	883	288	884	297	877	286	880	286	872
290	904	291	898	297	892	295	887	296	887	288	881	296	881	288	883	289	884	298	875	287	880	287	872
291	900	292	898	298	891	296	888	297	889	289	882	297	881	289	884	290	883	300	875	288	880	288	873
292	899	293	898	299	892	297	888	298	887	290	884	298	882	290	884	291	883	301	877	289	880	290	872
293	900	294	898	300	891	298	888	299	887	291	882	299	883	291	882	292	882	302	877	290	881	291	873
294	901	295	899	301	893	299	887	300	888	292	881	300	882	292	882	293	884	303	877	291	880	292	872
295	901	296	898	302	891	300	889	301	887	293	881	301	881	293	883	294	882	304	875	292	880	293	872
296	900	298	899	303	891	301	888	302	888	294	882	302	880	294	884	295	882	305	876	293	879	294	872
297	899	299	898	305	892	302	888	303	889	295	881	303	881	295	884	296	883	306	875	294	881	295	872
299	900	300	899	306	893	303	888	304	888	296	882	304	882	296	882	297	883	307	877	295	880	296	872
300	900	301	898	307	892	304	887	305	887	297	882	305	882	297	883	298	883	308	877	296	880	297	872
301	900	302	898	308	891	305	888	306	888	298	881	306	881	298	883	299	882	309	876	297	879	298	871
302	900	303	899	309	893	306	888	307	887	299	883	307	881	299	884	300	883	310	877	298	881	299	872
303	899	304	899	310	893	307	887	308	889	300	882	308	881	300	883	301	882	311	875	300	879	300	872
304	900	305	899	311	892	308	888	309	888	301	883	309	883	301	885	302	883	312	877	301	881	301	873
305	900	306	898	312	892	309	887	310	887	302	881	310	881	302	884	303	883	313	877	302	880	302	872
306	901	307	898	313	892	310	888	311	888	303	881	311	881	303	884	304	882	314	876	303	880	303	874
307	900	308	898	314	892	311	887	312	887	304	881	312	882	304	884	305	881	315	878	304	880	304	873
308	901	309	898	315	891	312	888	313	886	305	882	313	882	305	884	306	883	316	877	305	880	305	872
309	900	310	899	316	892	313	887	314	888	306	884	314	882	306	883	307	883	317	878	306	879	306	874
310	900	311	900	317	891	314	888	315	888	307	881	315	881	307	884	308	882	318	877	307	881	307	874
311	900	312	898	318	892	315	888	316	889	308	881	317	882	308	883	309	883	319	877	308	881	308	874
312	901	313	899	319	891	316	889	317	886	309	882	318	881	309	883	310	883	320	876	309	880	309	874
313	900	314	899	320	892	317	888	318	887	310	882	319	881	310	883	312	882	321	878	310	880	310	873
314	899	315	899	321	893	318	888	319	887	311	880	320	881	311	884	313	883	322	877	311	880	311	874
315	901	316	898	322	893	319	888	320	888	312	881	321	883	312	883	314	882	323	877	312	880	312	874
316	899	317	898	323	892	320	889	321	889	313	882	322	882	313	884	315	883	324	877	313	880	313	872
317	900	318	899	324	893	321	886	322	888	315	882	323	880	315	883	316	883	325	877	314	882	314	873
318	901	319	900	325	892	323	888	324	888	316	882	324	882	316	883	317	882	326	877	315	880	315	872
319	901	320	899	326	892	324	888	325	887	317	883	325	884	317	883	318	883	327	877	316	880	316	873
320	900	321	898	327	891	325	888	326	887	318	882	326	881	318	884	319	882	329	876	317	881	317	874
321	900	322	898	328	892	326	887	327	888	319	882	327	882	319	884	320	883	330	877	318	880	318	874
322	899	323	898	329	893	327	888	328	887	320	884	328	881	320	884	321	882	331	876	319	880	319	873
323	900	324	898	330	892	328	887	329	888	321	884	329	883	321	883	322	882	332	877	320	880	320	874
324	900	325	898	331	892	329	888	330	887	322	881	330	881	322	883	323	882	333	877	321	880	321	874
325	900	326	899	332	893	330	887	331	888	323	882	331	881	323	885	324	883	334	876	322	880	323	875
326	900	327	899	333	891	331	889	332	887	324	882	332	882	324	883	325	884	335	878	323	882	324	875
327	900	328	899	334	892	332	888	333	888	325	881	333	881	325	885	326	883	336	877	324	880	325	874
328	901	329	898	335	893	333	888	334	887	326	881	334	881	326	884	327	882	337	876	325	880	326	873
330	900	331	898	336	892	334	888	335	889	327	883	335	881	327	883	328	883	338	876	326	880	327	873
331	900	332	899	337	892	335	887	336	886	328	882	336	882	328	884	329	882	339	876	327	881	328	872
332	900	333	898	338	893	336	889	337	888	329	882	337	883	329	883	330	884	340	878	328	880	329	873
333	901	334	898	339	892	337	888	338	889	330	882	338	881	330	884	331	882	341	877	329	880	330	873
334	900	335	899	341	892	338	888	339	887	331	881	339	881	331	885	332	884	342	878	330	880	331	873
335	901	336	899	342	893	339	887	340	887	332	882	340	882	332	882	333	883	343	877	331	879	332	873
336	900	337	899	343	892	340	888	341	888	333	881	341	883	333	883	334	883	344	878	332	880	333	873
337	900	338	898	344	893	341	888	342	887	334	882	342	882	334	882	335	884	345	878	333	882	334	873
338	900	339	898	345	893	342	888	343	888	335	881	343	881	335	883	336	884	346	876	335	880	335	873
339	899	340	898	346	892	343	888	344	886	336	882	344	882	336	884	337	882	347	876	336	881	336	872
340	901	341	898	347	893	344	888	345	887	337	883	345	882	337	885	338	883	348	877	337	880	337	873
341	900	342	899	348	891	345	888	346	887	338	882	346	881	338	883	339	883	349	876	338	881	338	873
342	900	343	898	349	892	346	887	347	887	339	881	347	882	339	883	340	884	350	878	339	880	339	873
343	900	344	899	350	892	347	887	348	887	340	882	348	882	340	884	341	883	351	877	340	879	340	874
344	900	345	899	351	891	348	887	349	888	341	881	349	883	341	883	342	884	352	877	341	881	341	875
345	900	346	899	352	892	349	888	350	887	342	881	350	881	342	884	343	883	353	878	342	880	342	874
346	900	347	899	353	892	350	889	351	887	343	881	351	881	343	883	345	883	354	878	343	880	343	873
347	900	348	900	354	892	351	887	352	888	344	880	353	883	344	884	346	883	355	876	344	881	344	874
348	900	349	899	355	892	353	887	353	888	346	882	354	881	345	884	347	882	356	877	345	882	345	874
349	900	350	899	356	892	354	888	354	887	347	882	355	882	347	882	348	882	358	877	346	881	346	873
350	900	351	899	357	892	355	888	355	890	348	883	356	884	348	883	349	882	359	878	347	880	347	874
351	900	352	899	358	892	356	888	357	889	349	881	357	882	349	883	350	884	360	878	348	881	348	873
352	901	353	899	359	892	357	889	358	887	350	881	358	883	350	883	351	883	361	877	349	881	349	875
353	901	354	900	360	892	358	888	359	888	351	881	359	881	351	884	352	883	362	878	350	881	350	875
354	900	355	899	361	891	359	888	360	887	352	881	360	881	352	884	353	884	363	878	351	881	351	873
355	900	356	900	362	893	360	887	361	888	353	882	361	882	353	884	354	883	364	877	352	882	352	875
356	900	357	899	363	892	361	887	362	887	354	881	362	881	354	883	355	882	365	877	353	883	353	874
357	900	358	899	364	891	362	887	363	887	355	883	363	882	355	882	356	882	366	878	354	880	354	874
358	901	359	898	365	892	363	887	364	887	356	882	364	881	356	883	357	884	367	878	355	881	356	874
360	900	360	898	366	892	364	887	365	887	357	881	365	882	357	884	358	882	368	877	356	881	357	876
361	899	361	899	367	892	365	888	366	888	358	881	366	881	358	884	359	882	369	877	357	881	358	874
362	900	363	899	368	892	366	887	367	888	359	882	367	882	359	885	360	882	370	878	358	881	359	875
363	900	364	899	369	893	367	887	368	887	360	881	368	881	360	883	361	882	371	879	359	881	360	875
364	900	365	899	370	891	368	888	369	888	361	882	369	883	361	883	362	883	372	878	360	880	361	874
365	900	366	898	371	892	369	889	370	888	362	881	370	881	362	883	363	882	373	878	361	881	362	874
366	900	367	898	373	891	370	887	371	887	363	881	371	882	363	883	364	883	374	878	362	880	363	873
367	900	368	899	374	892	371	888	372	888	364	881	372	883	364	883	365	882	375	877	363	881	364	874
368	900	369	898	375	892	372	887	373	888	365	882	373	882	365	883	366	882	376	879	365	882	365	876
369	900	370	899	376	892	373	888	374	887	366	882	374	883	366	884	367	883	377	877	366	880	366	873
370	900	371	898	377	892	374	887	375	887	367	882	375	881	367	883	368	884	378	877	367	881	367	873
371	900	372	898	378	892	375	888	376	887	368	882	376	882	368	883	369	882	379	877	368	880	368	874
372	900	373	898	379	891	376	888	377	887	369	883	377	882	369	883	370	883	380	878	369	881	369	874
373	901	374	899	380	892	377	888	378	888	370	882	378	881	370	884	371	884	381	878	370	883	370	875
374	900	375	899	381	892	378	888	379	887	371	882	379	883	371	884	372	883	382	877	371	882	371	874
375	901	376	899	382	892	379	888	380	888	372	882	380	883	372	884	373	882	383	878	372	882	372	873
376	901	377	898	383	891	380	888	381	887	373	883	381	882	373	883	374	883	384	877	373	880	373	874
377	900	378	899	384	892	382	888	382	889	374	882	382	883	374	883	375	884	385	879	374	880	374	873
378	900	379	898	385	892	383	888	383	888	376	881	383	881	375	884	377	883	386	879	375	882	375	875
379	900	380	899	386	892	384	887	384	887	377	882	384	883	376	883	378	882	387	878	376	881	376	875
380	900	381	899	387	892	385	888	385	888	378	883	386	883	377	883	379	883	388	877	377	882	377	874
381	900	382	899	388	892	386	889	387	887	379	882	387	882	378	885	380	882	389	879	378	881	378	875
382	900	383	899	389	892	387	887	388	887	380	881	388	884	380	885	381	884	390	879	379	880	379	874
383	900	384	899	390	892	388	887	389	887	381	882	389	882	381	883	382	882	391	878	380	881	380	876
385	900	385	899	391	891	389	888	390	888	382	882	390	881	382	883	383	882	393	877	381	881	381	873
386	901	386	899	392	892	390	889	391	889	383	882	391	882	383	884	384	882	394	879	382	882	382	875
387	901	387	898	393	891	391	887	392	887	384	881	392	882	384	883	385	883	395	878	383	880	383	874
388	900	388	899	394	892	392	887	393	888	385	882	393	883	385	882	386	882	396	877	384	880	384	873
389	900	389	898	395	892	393	888	394	888	386	882	394	882	386	883	387	883	397	877	385	881	385	874
390	900	390	899	396	892	394	888	395	888	387	881	395	883	387	883	388	882	398	878	386	880	386	876
391	900	391	899	397	892	395	888	396	887	388	884	396	882	388	884	389	883	399	879	387	882	388	875
392	899	392	899	398	892	396	888	397	887	389	882	397	881	389	883	390	884	400	878	388	881	389	875
393	901	393	899	399	892	397	888	398	888	390	882	398	882	390	885	391	883	401	878	389	880	390	874
394	900	394	899	401	892	398	888	399	887	391	882	399	882	391	883	392	882	402	877	390	880	391	876
395	900	395	898	402	892	399	888	400	889	392	883	400	883	392	884	393	884	403	879	391	880	392	875
396	900	396	898	403	892	400	887	401	888	393	882	401	882	393	882	394	882	404	878	392	880	393	875
397	899	397	898	404	893	401	888	402	887	394	881	402	883	394	885	395	882	405	877	393	880	394	874
398	899	399	898	405	891	402	888	403	888	395	881	403	883	395	883	396	882	406	877	394	882	395	874
399	901	400	899	406	892	403	888	404	887	396	881	404	881	396	884	397	883	407	877	395	880	396	874
400	901	401	898	407	891	404	888	405	888	397	882	405	882	397	884	398	883	408	878	396	881	397	876
401	900	402	899	408	891	405	888	406	887	398	882	406	881	398	884	399	884	409	879	398	880	398	875
402	900	403	899	409	892	406	888	407	888	399	882	407	882	399	884	400	883	410	880	399	880	399	876
403	900	404	899	410	894	407	888	408	888	400	883	408	883	400	883	401	882	411	877	400	881	400	875
404	900	405	899	411	892	408	888	409	888	401	882	409	882	401	883	402	884	412	879	401	882	401	874
405	900	406	899	412	892	409	888	410	888	402	882	410	881	402	884	403	883	413	878	402	879	402	876
406	899	407	899	413	893	410	888	411	887	403	881	411	883	403	882	404	883	414	878	404	882	403	875
407	899	408	899	414	892	411	888	412	887	404	881	412	883	404	885	405	882	415	877	405	880	404	874
408	899	409	898	415	891	413	888	413	887	405	881	413	882	405	884	406	883	416	877	406	882	405	875
409	901	410	899	416	892	414	887	414	887	406	883	414	882	406	883	407	883	417	878	407	881	406	875
410	900	411	899	417	891	415	887	415	888	407	882	416	883	407	884	408	883	418	879	408	881	407	875
411	900	412	898	418	891	416	887	416	887	408	882	417	882	408	883	409	882	419	879	409	882	408	875
412	900	413	899	419	891	417	887	417	889	410	882	418	883	409	883	410	882	420	878	410	882	409	874
413	900	414	899	420	892	418	888	418	888	411	882	419	883	410	883	411	883	421	878	411	881	410	874
414	900	415	899	421	892	419	889	419	887	412	881	420	882	411	883	413	884	422	878	412	881	411	874
415	900	416	898	422	891	420	887	421	887	413	882	421	881	412	885	414	884	424	879	413	881	412	876
416	900	417	899	423	893	421	887	422	889	414	881	422	882	413	883	415	882	425	878	414	882	413	876
418	899	418	898	425	893	422	889	423	886	415	883	423	882	414	883	416	883	426	878	415	880	414	875
419	900	419	899	426	893	423	887	424	888	416	881	424	882	416	884	417	882	427	878	416	882	415	874
420	900	420	899	427	892	424	887	425	888	417	881	425	882	417	883	418	883	428	878	417	881	416	875
421	901	421	899	428	892	425	887	426	888	418	883	426	883	418	883	419	884	429	879	418	881	417	875
422	899	422	899	429	891	426	887	427	887	420	882	427	883	419	884	420	883	431	878	419	882	419	876
424	900	423	899	430	891	427	888	428	888	421	882	428	883	420	884	421	882	432	878	420	882	420	875
425	900	424	899	431	892	428	888	429	888	422	882	429	880	421	883	422	883	433	879	421	879	421	877
426	901	426	899	432	892	429	887	430	889	423	882	431	883	422	884	423	882	434	879	422	881	422	875
427	899	427	898	433	892	430	888	431	887	424	882	432	882	423	883	424	882	435	879	423	882	423	875
428	900	428	899	434	893	431	887	432	887	425	881	433	881	424	882	425	883	436	878	424	881	424	875
429	900	429	900	435	892	432	888	433	887	426	882	434	882	425	884	426	882	437	879	425	881	425	875
430	900	430	899	436	892	433	887	434	887	427	881	435	882	426	883	427	883	438	878	426	880	426	875
431	900	431	898	437	892	434	888	435	887	428	881	436	881	427	885	428	884	439	878	427	880	427	876
432	900	432	899	438	893	435	893	436	888	429	883	437	884	428	883	429	883	440	879	428	881	428	875
433	900	433	899	439	892	436	888	437	887	430	882	438	883	429	883	430	882	441	879	429	882	429	876
434	900	434	898	441	893	437	887	438	888	431	881	439	882	430	884	431	882	442	879	430	880	430	875
435	900	435	899	442	891	438	888	439	887	432	882	440	882	431	883	432	883	443	879	431	881	431	875
436	901	436	899	443	892	440	887	441	888	433	881	441	883	432	883	433	881	444	879	432	880	432	875
437	901	437	899	444	892	441	887	442	886	434	881	442	883	433	883	434	883	445	878	433	881	433	875
438	901	438	899	445	893	442	887	443	888	435	882	443	882	434	883	436	884	446	878	434	881	434	876
439	900	439	899	446	892	443	887	444	889	436	882	444	882	435	883	437	882	447	878	435	881	435	876
440	900	441	900	447	892	444	887	446	887	437	883	445	881	436	884	438	882	448	879	436	880	436	875
441	900	442	898	448	892	445	888	447	887	438	883	446	882	437	883	439	883	449	879	438	881	437	875
442	901	443	898	449	892	446	889	448	887	439	882	447	883	438	884	440	884	450	879	439	882	438	876
443	899	444	898	450	892	447	887	449	886	440	880	448	882	439	883	441	882	451	878	440	881	439	876
444	900	445	899	451	893	448	888	450	888	441	881	449	883	440	884	442	883	452	879	441	882	440	875
445	899	446	899	452	892	449	889	451	888	443	882	450	882	441	883	443	882	453	878	442	882	441	875
446	899	447	898	453	892	450	888	452	887	444	883	451	883	442	883	444	883	454	879	443	882	442	875
447	901	448	899	454	891	451	888	453	887	445	881	453	881	443	887	445	883	455	878	444	882	443	876
449	900	449	899	455	893	452	887	454	887	446	881	454	883	445	883	446	883	456	879	446	883	445	875
450	900	450	899	456	893	453	888	455	887	447	881	455	882	446	883	447	883	457	878	447	881	446	875
451	900	451	899	457	891	454	887	456	887	448	883	456	883	447	884	448	884	458	879	448	881	447	876
452	900	452	899	458	892	455	886	457	887	449	881	457	882	448	884	450	882	459	878	449	879	448	877
453	901	453	899	459	891	456	888	458	887	450	883	458	881	449	884	451	883	460	879	450	879	449	876
454	900	454	898	460	891	457	888	459	888	451	882	459	882	450	883	452	882	461	878	451	880	450	876
455	899	455	898	461	892	458	887	461	888	452	881	460	883	451	883	453	884	463	879	452	881	451	877
456	900	456	898	462	891	459	888	462	887	453	882	461	882	452	883	454	882	464	879	453	880	452	876
457	899	457	898	463	892	460	887	463	888	454	879	463	882	453	883	455	883	465	879	454	881	453	876
458	900	458	899	464	891	461	888	464	889	456	880	464	883	455	883	456	883	466	879	455	882	454	875
460	900	459	899	465	891	462	887	465	888	457	882	465	888	456	883	457	883	467	879	456	881	455	875
461	901	460	898	466	893	463	888	466	889	458	882	466	881	457	884	458	882	468	879	457	880	456	875
462	901	461	899	468	891	464	888	467	887	459	882	468	883	458	883	459	882	469	879	458	881	457	876
463	899	462	898	469	891	465	884	468	887	460	882	469	882	459	884	460	883	470	878	459	881	458	877
464	899	463	899	470	892	467	888	469	887	461	882	470	883	460	883	461	884	471	878	460	881	459	876
465	900	465	900	471	893	468	887	470	888	462	881	471	882	461	885	462	882	472	879	461	880	460	876
466	899	466	898	472	891	469	887	471	887	463	882	472	883	462	885	463	883	473	879	462	880	461	877
467	901	467	898	473	892	470	887	472	888	464	882	473	882	463	882	464	883	474	878	463	882	462	876
468	900	468	899	474	892	472	887	473	887	465	882	474	881	464	884	465	882	475	879	464	881	463	877
469	900	469	900	475	891	473	888	474	888	466	881	475	882	465	882	466	882	476	879	465	882	464	875
470	899	470	898	476	892	474	888	475	887	467	882	476	883	466	884	467	882	477	879	466	882	465	876
471	900	471	900	477	892	475	889	476	888	468	881	477	882	467	884	468	883	478	880	467	881	466	876
472	900	473	899	478	893	476	888	477	887	469	881	478	883	468	884	469	884	479	878	468	882	467	876
473	901	474	898	479	892	478	888	478	888	470	882	479	882	469	884	470	882	480	879	469	881	468	876
474	900	475	899	480	892	479	887	479	889	471	883	480	882	470	882	471	883	481	879	470	881	469	876
475	900	476	898	481	892	480	888	480	887	472	881	481	883	471	883	472	883	482	878	471	881	470	877
476	900	477	898	482	892	481	887	481	888	474	883	482	884	472	883	473	884	483	879	473	881	471	876
477	900	479	899	483	892	482	887	483	887	475	881	483	883	473	884	474	885	484	878	474	881	472	876
478	900	480	898	484	893	483	889	484	887	476	881	484	882	474	883	475	882	485	879	475	882	473	876
479	900	481	899	485	892	484	888	485	888	477	882	485	882	475	883	476	882	486	878	476	880	475	878
480	900	482	900	486	891	485	888	486	887	478	882	486	883	476	885	477	882	487	880	477	881	476	876
481	900	483	899	487	892	486	889	487	889	479	882	487	882	477	883	478	882	488	879	478	883	477	876
482	900	484	898	488	892	487	888	488	887	480	882	488	882	478	883	480	882	489	879	479	883	478	876
484	901	485	900	489	892	488	888	489	888	481	881	489	882	479	884	481	884	490	879	480	881	479	877
485	901	486	900	490	892	489	888	490	887	482	882	490	884	481	883	482	883	491	878	481	880	480	875
486	900	487	899	491	892	490	888	491	888	483	882	491	882	482	885	483	882	492	878	482	882	481	876
487	900	488	898	492	893	491	888	492	887	484	882	492	882	483	884	484	884	493	879	483	881	482	877
488	901	489	899	493	891	492	887	493	889	485	881	493	883	484	883	485	883	494	878	484	881	483	877
489	900	490	900	494	892	493	888	494	887	486	882	495	882	485	883	486	882	496	879	485	881	484	877
490	900	491	898	495	891	494	888	495	887	487	884	496	882	486	884	487	882	497	878	486	881	485	877
491	900	492	899	496	892	495	887	497	887	488	882	497	882	487	883	489	882	498	879	487	883	486	878
492	900	493	898	498	891	496	886	498	888	489	881	498	882	489	882	490	883	499	878	488	881	487	877
493	900	494	898	499	892	497	887	499	887	490	881	499	881	490	884	491	882	500	878	489	883	488	876
494	900	495	898	500	892	498	887	500	887	491	883	500	883	491	883	492	884	501	879	490	881	489	876
495	900	496	898	501	892	499	887	501	890	492	883	501	882	492	883	493	883	502	878	491	881	490	878
496	899	497	899	502	892	500	887	502	887	493	882	502	883	493	884	494	883	503	880	492	881	491	876
497	900	498	899	504	893	501	887	503	888	494	882	503	881	494	884	495	883	504	879	493	881	492	878
498	901	499	899	505	893	502	888	504	887	495	881	504	882	495	883	496	883	505	878	494	883	493	877
499	900	500	899	506	891	503	888	505	888	496	883	505	881	496	882	497	883	506	879	495	882	494	876
500	900	501	899	507	891	504	888	506	887	497	881	506	882	497	883	498	882	507	879	496	881	495	876
501	900	502	899	508	891	505	887	507	887	498	881	507	881	498	882	499	883	508	879	497	883	496	876
502	900	503	898	509	892	506	888	508	887	499	882	508	882	499	883	500	883	509	878	498	880	497	878
503	900	504	899	510	892	507	887	509	887	500	881	509	883	500	882	501	882	510	878	499	883	498	877
504	900	505	898	511	892	508	887	510	886	501	881	510	882	501	883	502	882	511	879	500	882	499	877
505	900	507	899	512	891	509	888	511	888	503	881	511	882	502	884	503	883	512	878	501	881	500	877
506	900	508	899	513	892	510	888	512	888	504	882	512	882	503	883	504	882	513	880	502	882	501	878
507	900	509	899	514	892	512	888	513	887	505	883	514	882	504	883	505	883	514	879	503	881	502	877
508	899	510	899	515	891	513	887	514	888	506	881	515	882	505	885	506	883	515	879	505	882	503	876
509	900	511	898	516	893	514	887	515	888	507	882	516	883	506	884	507	882	516	878	506	881	504	876
510	900	512	899	517	892	515	888	516	888	508	882	517	882	507	883	508	882	517	878	507	882	505	876
511	901	513	899	518	892	516	888	517	886	509	874	518	882	508	884	509	882	518	880	508	881	506	876
512	901	514	899	519	892	517	889	518	887	510	882	519	882	509	883	510	883	519	879	509	882	507	878
514	901	515	896	520	893	518	887	519	888	511	881	520	881	510	884	511	884	520	878	510	882	509	876
515	900	516	899	521	892	519	887	520	888	513	881	521	881	511	885	513	882	521	878	511	881	510	877
516	900	517	899	522	892	520	887	521	887	514	882	522	882	512	883	514	884	522	878	512	881	511	876
517	900	518	899	523	891	521	889	522	888	515	880	523	881	513	883	515	883	523	880	513	881	512	876
518	900	519	898	524	892	522	887	523	889	516	881	524	883	514	884	516	883	524	878	514	881	513	878
519	900	521	899	525	892	523	888	525	886	517	881	525	883	515	885	517	882	526	879	515	882	514	878
520	899	522	899	526	891	524	888	526	887	518	882	526	882	516	883	518	883	527	880	516	882	515	877
521	900	523	899	527	891	525	887	527	888	519	881	528	883	517	884	519	883	528	878	517	881	516	876
522	899	524	899	528	891	526	889	528	888	520	882	529	883	518	885	520	882	529	879	518	881	517	876
523	899	525	899	529	892	527	887	529	888	521	882	530	882	520	883	521	882	530	880	519	883	518	876
524	901	526	899	530	891	528	887	530	888	522	880	531	882	521	882	522	884	531	879	520	880	519	877
525	900	527	899	531	892	529	888	531	887	523	882	532	883	522	883	523	883	532	878	521	881	520	876
527	900	528	899	532	892	530	887	532	887	524	882	533	882	523	883	524	882	533	878	522	881	521	875
528	900	529	899	534	891	531	887	533	888	525	884	534	883	524	883	525	883	534	878	523	882	522	877
529	899	530	898	535	891	532	888	534	889	526	882	535	882	525	885	526	884	535	879	524	881	523	876
530	901	531	899	536	892	533	889	535	888	527	883	536	882	526	883	527	883	536	878	525	881	524	877
531	900	532	899	537	892	534	887	537	888	528	881	537	883	527	883	528	882	537	878	526	882	525	877
532	901	533	899	538	892	535	888	538	887	529	881	538	883	528	884	529	882	538	878	527	881	526	878
533	899	534	899	539	891	536	889	539	888	530	881	539	883	529	883	530	882	539	879	528	883	527	876
534	900	535	899	540	891	537	887	540	888	531	882	540	883	530	883	531	882	540	879	529	881	528	876
535	900	536	899	541	891	539	888	541	888	532	881	541	882	531	884	532	883	541	880	530	882	529	876
536	901	537	899	542	891	540	888	542	889	534	883	542	883	532	883	533	883	542	879	531	883	530	876
537	899	538	899	543	891	541	888	543	887	535	882	543	882	533	883	534	882	543	879	532	881	531	878
538	900	539	899	544	891	542	887	544	888	536	881	544	883	534	884	535	882	544	879	533	881	532	878
539	900	540	899	545	892	543	887	545	887	537	881	545	881	535	884	536	884	545	879	535	881	533	877
540	900	541	899	546	893	544	887	546	888	538	881	546	881	536	884	537	882	546	878	536	881	534	878
541	900	542	898	547	892	545	889	547	888	539	883	547	882	537	882	538	883	547	878	537	883	535	877
542	900	543	899	548	892	546	887	548	887	540	881	548	883	538	885	539	882	548	879	538	883	536	876
543	899	544	900	549	891	547	888	549	887	541	882	549	882	539	883	540	883	549	878	539	882	537	877
544	900	546	899	550	892	548	888	550	887	542	881	550	881	540	886	541	883	550	879	540	882	538	876
545	900	547	900	551	892	549	888	552	888	543	882	551	882	541	884	542	882	551	879	541	881	539	877
546	900	548	899	552	891	550	887	553	887	544	881	552	882	542	884	543	882	552	879	542	881	540	877
547	900	549	899	553	891	551	889	554	888	545	882	553	882	543	884	545	884	554	879	543	883	541	877
548	900	550	899	554	892	553	887	555	887	546	881	554	883	544	883	546	883	555	878	544	880	543	877
550	900	551	899	555	892	554	886	556	888	547	882	555	882	545	883	547	884	556	878	545	881	544	877
551	900	552	898	556	891	555	887	557	888	548	881	556	883	546	883	548	882	557	879	546	881	545	878
552	900	553	900	557	892	556	888	558	887	549	881	557	882	548	882	549	882	558	879	547	882	546	878
553	900	554	899	558	892	557	888	559	887	550	882	559	883	549	883	551	882	559	878	548	881	547	878
554	899	555	899	559	891	558	887	560	887	551	883	560	882	550	883	552	883	560	879	549	882	548	877
555	900	556	899	560	891	559	888	561	890	552	881	561	882	551	884	553	882	561	879	550	882	549	877
556	900	557	898	561	891	560	888	562	886	553	883	562	883	552	884	554	884	562	880	551	883	550	878
557	900	558	899	562	891	561	888	563	892	554	881	563	882	553	883	555	883	563	879	552	882	551	878
558	899	559	899	563	892	562	887	564	888	555	881	564	881	554	884	556	883	564	879	553	881	552	878
559	900	560	899	565	892	563	888	565	887	556	882	565	879	555	884	557	883	565	879	554	882	553	878
560	901	561	900	566	891	564	887	566	888	557	881	566	880	556	885	558	884	566	879	555	881	554	877
561	899	562	898	567	892	565	887	567	888	559	881	567	883	558	883	559	883	567	878	556	882	555	877
562	898	563	899	568	892	566	887	569	887	560	881	568	881	559	883	560	882	568	879	557	881	556	878
565	900	564	899	569	892	567	887	570	888	561	882	569	881	560	883	561	883	569	878	558	882	557	877
566	899	565	900	570	891	568	888	571	888	562	881	571	884	561	883	562	882	570	878	559	881	558	877
567	900	566	900	571	892	569	889	572	888	563	882	572	882	562	882	563	883	571	878	560	881	559	877
568	900	567	898	572	891	570	887	573	888	564	881	573	884	563	884	564	882	572	879	561	881	560	879
569	900	568	899	574	891	571	888	574	887	565	883	574	882	564	883	565	882	573	878	562	882	561	879
570	901	569	898	575	892	572	887	575	887	566	882	575	882	565	883	566	883	574	880	563	883	562	878
571	901	570	899	576	891	573	887	576	888	567	881	576	882	566	885	567	882	575	880	564	883	563	878
572	900	571	900	577	891	574	888	577	888	568	883	577	882	567	884	568	884	576	880	565	881	564	878
573	900	572	898	578	891	575	887	578	888	569	881	578	882	568	884	569	884	577	879	566	881	565	877
574	899	573	898	579	892	576	888	579	888	570	881	579	883	569	884	570	883	578	879	567	881	566	877
575	900	575	899	580	892	577	888	580	888	572	883	580	881	570	883	571	882	579	879	568	883	567	879
576	899	576	900	581	891	579	887	581	889	573	881	581	882	571	884	572	882	580	879	569	882	568	877
577	901	577	899	582	892	580	887	583	887	574	880	582	881	572	883	573	884	581	878	571	881	569	877
578	899	578	900	583	892	581	888	584	888	575	881	583	882	573	883	574	883	582	880	572	881	570	877
579	901	579	899	584	893	582	888	585	889	576	882	584	883	574	884	575	883	583	878	573	881	571	877
580	900	580	899	585	892	583	889	586	889	577	882	585	883	575	883	576	883	584	879	574	882	572	878
581	900	581	899	586	891	584	887	587	887	578	882	586	883	576	884	577	883	586	880	575	883	574	877
582	900	582	899	587	891	585	887	588	889	579	883	587	883	577	883	579	882	587	880	576	881	575	877
583	900	583	899	588	891	586	887	589	889	580	883	588	881	578	884	580	884	588	879	577	882	576	877
584	900	584	898	589	892	587	888	590	887	581	882	589	882	579	884	581	883	589	879	578	883	577	877
585	901	585	899	590	893	588	888	591	889	582	881	590	881	580	883	582	883	590	879	579	883	578	878
586	900	586	898	591	892	589	888	592	887	583	881	591	882	581	882	583	883	591	879	580	882	579	877
587	900	587	898	592	892	590	888	593	887	584	882	592	882	582	883	584	884	592	879	581	883	580	878
588	900	588	899	593	891	591	888	595	887	585	882	593	882	583	884	585	883	593	880	582	882	581	877
589	900	589	899	594	893	592	888	596	887	586	881	595	884	584	884	586	883	594	879	583	883	582	877
590	899	590	899	595	891	593	888	597	887	587	882	596	882	585	883	587	884	595	879	584	881	583	877
591	900	591	898	596	891	594	888	598	888	588	881	597	883	586	883	588	884	596	879	585	882	584	877
592	900	592	899	597	891	595	888	599	888	589	882	598	882	587	883	589	882	597	880	586	882	585	879
593	901	593	899	598	892	596	887	600	888	590	882	599	883	588	884	590	882	598	878	587	882	586	877
594	899	594	898	599	892	597	888	601	887	591	881	600	882	589	884	591	883	599	878	588	883	587	877
595	900	595	899	600	891	598	888	602	888	592	881	601	882	591	883	592	882	600	879	589	882	588	877
597	900	596	899	602	892	599	888	603	889	593	881	602	881	592	883	593	882	601	880	590	882	589	878
598	900	597	898	603	891	600	887	604	888	594	881	603	882	593	884	594	883	602	879	591	882	590	877
599	900	598	899	604	892	601	888	605	887	595	882	604	883	595	885	595	883	603	880	592	883	591	877
600	899	599	899	605	891	602	888	606	888	596	882	605	882	596	884	596	882	604	879	593	882	592	877
601	899	600	898	606	891	603	887	607	887	597	881	606	882	597	883	597	882	605	878	594	881	593	880
602	901	601	898	607	891	604	888	608	887	598	881	607	883	598	883	598	882	606	878	595	883	594	878
603	900	602	898	608	891	605	887	609	888	599	883	608	882	599	882	599	882	607	878	596	881	595	877
604	900	603	899	609	892	607	889	610	887	601	881	609	883	600	884	600	884	608	879	597	882	596	877
605	899	604	898	611	892	608	887	611	889	602	881	610	884	601	884	601	883	609	879	599	881	597	878
606	900	605	899	612	892	609	888	612	887	603	882	613	883	602	882	602	884	610	880	600	882	598	878
607	900	607	898	613	891	610	887	613	888	604	882	614	881	603	883	603	882	611	878	601	881	599	878
608	899	608	899	614	891	611	888	614	888	605	884	615	883	604	883	604	884	612	879	602	882	600	878
609	899	609	898	615	892	612	887	615	888	606	882	616	882	605	883	605	884	613	880	603	884	601	877
610	900	610	898	616	892	613	888	616	887	607	882	617	882	606	885	606	881	615	879	604	882	602	877
611	901	611	898	617	891	614	888	617	888	608	882	618	883	607	884	607	882	616	880	605	882	603	878
612	899	612	899	618	891	615	888	618	888	609	883	619	883	608	884	608	883	617	881	606	882	604	879
613	899	613	899	619	892	616	887	619	888	610	882	620	883	609	884	609	882	618	878	607	883	606	878
614	900	614	898	620	892	617	887	620	888	611	881	621	882	610	883	610	883	619	879	608	883	607	877
615	901	615	899	621	891	618	888	622	888	613	882	622	882	611	883	611	884	620	879	609	882	608	878
616	901	616	899	622	892	619	886	623	887	614	882	623	883	612	883	613	884	621	879	610	881	609	879
617	901	617	899	623	892	621	887	624	889	615	882	624	882	613	883	614	883	622	879	611	882	610	879
618	899	618	899	624	892	622	888	625	887	616	882	625	882	614	883	615	883	623	878	612	881	611	878
619	899	619	899	625	893	623	887	626	888	617	882	626	882	615	884	616	882	624	879	613	882	612	878
621	900	620	899	626	891	624	888	627	887	618	883	627	882	616	883	617	882	625	878	614	881	613	877
622	900	621	899	627	893	625	888	628	888	619	881	628	883	617	883	618	882	626	878	615	882	614	877
623	901	622	898	628	891	626	888	629	887	620	881	629	882	618	883	619	883	627	879	616	882	615	878
624	899	623	899	629	893	627	888	630	889	621	882	630	883	619	883	620	883	628	879	617	881	616	877
625	900	624	898	630	891	628	887	631	887	622	881	631	882	620	883	621	884	629	878	618	882	617	878
626	900	625	898	631	892	629	889	632	888	623	882	632	881	621	884	622	883	630	879	619	882	618	877
627	900	626	899	632	891	630	888	633	888	624	882	633	881	622	883	623	883	631	880	620	883	619	878
628	901	627	899	633	891	631	886	634	888	625	882	634	882	623	883	624	882	632	879	621	882	620	877
629	900	628	898	634	891	632	888	635	887	626	881	635	882	624	884	625	883	633	879	622	883	621	877
631	899	629	899	635	892	633	888	636	887	627	880	636	884	626	884	626	883	634	879	623	881	622	878
632	900	630	900	636	892	634	887	637	888	628	881	637	882	627	883	627	883	635	879	624	881	623	878
633	900	631	899	637	892	635	888	638	887	629	882	638	882	628	883	628	882	636	878	625	881	624	878
634	900	632	899	638	892	636	888	639	888	630	882	639	883	629	883	629	883	637	879	626	882	625	877
635	900	633	899	639	891	637	888	640	887	631	881	640	884	630	884	630	884	638	878	628	882	626	877
636	899	634	899	640	890	638	888	641	888	632	882	641	882	631	883	631	882	639	880	629	881	627	879
637	899	636	899	641	892	639	888	642	889	633	881	642	881	632	884	632	884	640	879	630	881	628	879
638	900	637	899	642	891	640	887	643	887	634	881	643	882	633	884	633	882	641	879	631	881	629	878
639	899	638	898	644	891	641	888	644	888	635	882	644	883	634	885	634	884	642	880	632	881	630	877
640	901	639	898	645	892	642	887	645	886	636	881	645	882	635	882	635	882	644	880	633	881	631	877
641	900	640	899	646	893	643	887	646	889	637	882	646	881	636	884	636	882	645	879	634	881	632	878
642	900	641	899	647	892	644	887	647	887	638	882	647	883	637	883	637	883	646	879	635	883	633	877
643	900	642	899	648	893	645	887	648	886	639	883	649	882	638	884	638	884	647	879	636	881	635	877
644	899	643	898	649	892	646	888	650	887	640	881	650	882	639	883	639	883	648	879	637	883	636	878
645	900	644	899	650	891	647	887	651	889	641	879	651	883	640	884	640	883	649	878	638	882	637	877
646	900	645	899	651	892	648	888	652	887	643	880	652	882	641	882	641	882	650	879	639	881	638	877
647	899	646	900	653	891	649	888	653	886	644	882	653	882	642	884	643	882	651	878	640	882	639	879
648	900	647	899	654	892	650	888	654	888	645	882	654	882	643	884	644	884	652	879	641	881	640	878
649	900	648	899	655	891	652	887	655	887	646	881	655	884	644	883	645	882	653	880	642	884	641	877
650	899	649	899	656	892	653	887	656	888	647	882	656	882	645	883	646	883	654	879	643	883	642	877
651	899	650	898	657	893	654	888	657	887	648	882	657	882	646	883	647	883	655	879	644	882	643	878
652	900	651	899	658	892	655	887	658	888	649	882	658	882	647	883	648	882	656	879	645	881	644	879
653	900	652	900	659	891	656	887	659	887	651	881	659	884	648	883	649	883	657	879	646	882	645	878
654	899	653	899	660	893	657	887	661	888	652	882	660	880	649	883	650	883	658	879	647	882	646	877
655	900	654	899	661	892	658	888	662	888	653	883	661	882	651	882	651	883	659	879	648	882	647	878
656	899	655	899	662	893	659	888	663	888	654	882	662	882	652	883	652	883	660	880	649	882	648	878
657	901	656	900	663	892	660	888	664	887	655	882	664	882	653	883	653	883	661	879	650	881	649	877
658	900	657	899	664	892	661	888	665	888	656	880	665	884	654	884	654	882	662	880	651	883	650	878
659	899	658	900	665	893	662	888	666	887	657	881	666	882	655	883	655	883	663	879	652	881	651	877
661	900	659	899	666	892	663	887	667	888	658	882	667	883	656	883	656	883	664	880	653	881	652	879
662	899	660	899	667	892	664	888	668	888	659	881	668	882	657	882	657	882	665	879	654	882	653	877
663	900	661	899	668	892	665	888	669	888	660	882	669	884	658	884	658	883	666	879	655	882	654	878
664	900	662	899	669	893	666	888	670	887	661	881	670	882	659	884	659	882	667	879	656	881	655	878
665	900	663	899	670	893	667	887	671	887	662	882	671	882	660	884	660	883	668	879	657	882	656	878
667	900	664	899	671	891	668	887	672	888	663	881	672	882	661	884	661	882	669	880	658	881	657	877
668	900	665	898	672	891	669	887	673	887	664	882	673	883	662	883	662	884	670	879	659	882	658	877
669	899	666	899	673	891	670	887	674	887	665	881	674	882	663	883	663	882	671	878	660	881	659	877
670	899	667	900	674	893	671	887	675	888	666	882	675	883	665	883	664	883	672	878	662	880	660	878
671	899	668	900	675	892	672	888	676	887	667	882	676	882	666	884	665	882	673	879	663	882	661	877
672	899	670	899	676	891	673	888	677	887	668	882	677	882	667	884	666	882	674	879	664	881	663	878
673	899	671	898	677	892	674	888	678	888	669	882	678	882	668	884	667	882	675	879	665	883	664	877
674	901	672	899	678	893	675	888	679	887	670	882	679	882	669	883	669	882	676	880	666	882	665	877
675	900	673	899	679	891	676	888	680	888	671	882	680	882	670	883	670	882	677	879	667	882	666	877
676	900	674	898	681	891	677	887	681	888	672	881	681	884	671	883	671	883	679	879	668	882	667	877
677	900	676	900	682	891	678	888	682	888	673	881	682	882	672	883	672	883	680	879	669	882	668	877
678	900	677	899	683	892	679	887	683	888	674	882	683	883	673	884	673	883	681	879	670	883	669	877
679	900	678	898	684	892	680	888	684	887	675	882	684	881	674	884	674	884	682	879	671	883	670	877
680	899	679	899	685	891	681	887	685	889	676	883	685	882	675	883	675	882	683	879	672	883	671	878
681	901	680	899	686	891	683	888	686	887	678	883	687	881	676	885	676	883	684	879	673	882	672	877
682	899	681	898	687	892	684	887	687	888	679	882	688	882	677	883	677	882	685	879	674	883	673	877
683	900	682	899	688	891	685	887	688	886	680	882	689	882	678	882	678	882	686	879	675	881	674	877
684	900	683	899	689	891	686	888	689	887	681	882	690	882	679	883	679	883	687	879	676	882	675	878
685	901	684	899	691	892	687	889	690	887	682	881	691	883	680	883	681	884	688	879	677	883	676	877
686	901	685	899	692	892	688	887	692	887	683	883	692	883	681	883	682	882	689	881	678	883	677	877
687	901	686	899	693	892	689	888	693	888	684	882	693	882	682	883	683	883	690	880	679	882	678	879
688	899	687	899	694	891	690	888	694	888	686	881	694	882	683	883	684	882	691	881	680	883	679	878
689	900	688	899	695	891	691	887	695	888	687	882	695	884	684	884	685	884	692	878	681	882	680	878
690	900	689	898	696	892	692	887	696	886	688	883	696	882	685	883	686	883	693	880	682	883	681	878
691	900	690	898	697	892	693	888	697	888	689	882	697	881	686	883	687	882	694	879	683	882	682	877
692	899	691	899	698	892	694	887	698	887	690	881	698	882	688	884	688	884	695	880	684	882	683	878
693	900	692	899	699	892	695	888	699	887	691	881	699	882	689	884	689	883	696	880	685	882	684	879
695	900	693	899	700	892	696	887	700	887	692	881	700	882	690	883	690	882	697	880	686	881	685	878
696	899	694	900	701	893	697	888	701	888	693	882	701	880	691	883	691	882	698	879	687	883	686	879
697	899	695	899	702	892	698	888	702	887	694	884	702	881	692	884	692	883	699	880	688	882	687	879
698	900	696	899	703	892	699	888	703	888	695	881	703	882	693	885	693	881	700	879	689	883	688	877
699	900	697	899	704	891	700	887	705	888	696	881	704	882	694	884	697	883	701	880	690	883	689	878
700	899	698	899	705	892	701	888	706	888	697	881	706	883	695	883	698	884	702	879	691	881	690	878
701	900	699	899	706	892	702	887	707	887	698	883	707	882	696	883	699	882	703	879	693	883	691	879
702	899	700	898	707	891	703	888	708	888	699	881	708	882	697	883	700	883	704	880	694	882	692	879
703	899	701	899	708	891	704	887	709	887	700	881	709	881	698	882	701	883	705	879	695	881	693	877
704	900	702	900	709	892	705	888	710	887	701	881	710	882	699	885	702	882	706	878	696	881	694	879
705	899	703	899	710	892	706	887	711	887	702	881	711	884	700	884	703	883	707	879	697	882	696	879
706	900	704	898	711	891	707	888	712	887	703	882	712	882	701	883	704	883	708	880	698	883	697	877
707	899	705	899	712	892	708	888	713	888	704	881	713	884	702	883	705	882	709	879	699	881	698	877
708	899	706	899	713	891	709	888	714	888	705	883	714	882	704	884	706	882	710	880	700	882	699	877
709	900	707	900	714	892	710	888	715	887	706	882	715	883	705	883	707	883	712	879	701	881	700	877
710	900	708	898	715	891	711	887	716	887	707	881	716	883	706	883	708	882	713	879	702	882	701	879
711	900	709	898	716	890	712	887	717	887	708	882	717	882	707	883	709	884	714	880	703	881	702	879
712	900	711	898	717	892	713	888	718	887	709	882	718	882	708	883	710	884	715	879	704	883	703	879
713	901	712	898	718	892	714	888	719	888	710	882	719	882	709	882	711	882	716	881	705	882	704	878
714	900	713	899	719	891	716	887	720	887	711	881	720	882	710	884	712	882	717	879	706	883	705	879
715	900	715	898	720	892	717	888	721	888	712	882	721	882	711	883	713	883	718	880	707	884	706	879
716	899	716	898	721	893	718	887	722	888	714	882	722	882	712	883	714	883	719	878	708	882	707	879
717	900	717	899	722	892	719	888	723	887	715	882	723	883	713	884	715	882	720	879	709	882	708	879
718	899	718	899	723	891	720	887	724	887	716	882	725	882	714	883	716	883	721	880	710	882	709	879
719	901	719	899	725	891	721	887	725	888	717	882	726	881	715	883	717	882	722	879	711	881	710	878
721	900	720	899	726	891	722	887	726	888	718	881	727	883	716	883	718	882	723	879	712	883	711	877
722	900	721	899	727	891	723	887	727	883	719	882	728	883	717	883	719	882	724	880	713	881	712	878
723	900	722	898	728	892	724	888	729	887	720	882	729	882	718	883	721	884	725	880	714	882	713	878
724	902	723	898	729	892	725	887	730	887	721	883	730	882	719	884	722	883	726	879	715	882	714	879
726	900	724	900	730	892	726	888	731	887	723	883	731	882	720	884	723	883	727	878	716	881	715	878
728	899	725	898	731	892	727	888	732	889	724	881	732	882	721	882	724	885	728	881	717	883	716	879
729	899	726	899	732	892	728	887	733	887	725	881	733	882	722	884	725	884	729	879	718	882	717	879
730	899	727	899	733	892	729	887	734	888	726	881	734	883	723	884	726	882	730	879	719	882	718	879
731	900	728	899	734	892	730	888	735	888	727	881	735	882	724	883	727	883	731	879	720	882	719	878
732	900	729	899	735	891	731	888	736	889	728	881	736	881	725	884	728	883	732	880	721	882	720	879
733	900	730	899	737	891	732	888	737	887	729	881	737	882	726	883	729	884	733	879	722	881	721	878
734	900	731	898	738	893	733	887	738	887	730	881	738	881	727	884	730	883	734	879	724	882	722	878
735	899	732	899	739	891	734	887	740	888	731	882	739	882	728	882	731	884	735	880	725	883	723	878
736	900	733	898	740	891	735	888	741	888	732	882	740	882	729	883	732	883	736	880	726	883	724	879
737	900	734	899	741	891	736	888	742	887	733	882	741	881	730	885	733	884	737	880	727	883	725	879
738	900	735	898	742	892	737	888	743	889	734	881	744	882	731	883	734	883	738	878	728	882	727	878
739	900	736	899	743	891	738	889	744	888	735	882	745	882	732	882	735	882	740	879	729	883	728	878
740	899	737	898	744	892	739	887	745	889	736	881	746	882	733	883	736	883	741	881	730	881	729	879
741	900	738	898	745	891	740	887	746	887	737	882	747	882	734	883	737	884	742	880	731	882	730	878
742	899	739	898	746	892	741	887	747	888	738	882	748	882	736	888	738	883	743	880	732	882	731	879
743	900	740	899	747	891	742	888	748	887	739	881	749	882	737	883	739	883	744	880	733	881	732	878
744	900	741	900	748	891	743	887	749	887	740	884	750	882	738	884	740	883	745	880	734	882	733	878
745	899	742	899	749	891	744	888	750	889	741	881	751	882	740	885	741	882	746	879	735	881	734	878
746	900	743	898	750	891	745	888	751	887	742	882	752	882	741	883	742	883	747	878	736	882	735	878
747	900	744	898	751	891	747	887	752	886	743	882	753	882	742	883	743	884	748	878	737	881	736	879
748	899	745	898	752	892	748	889	753	887	744	882	754	882	743	883	744	883	749	880	738	883	737	879
749	900	747	898	753	891	749	886	754	887	745	882	755	883	744	883	745	883	750	880	739	882	738	878
750	900	748	898	754	893	750	887	755	888	746	881	756	882	745	883	746	884	751	879	740	879	739	877
751	899	749	899	755	891	751	887	756	887	748	882	757	884	746	883	747	882	752	878	741	882	740	879
752	899	750	898	756	892	752	888	757	888	749	882	758	883	747	883	748	882	753	880	742	881	741	878
753	899	752	898	757	891	753	888	758	888	750	882	759	883	748	885	749	883	754	880	743	883	742	879
754	899	753	899	758	891	754	888	759	887	751	881	760	882	749	884	750	882	755	880	744	883	743	878
755	900	754	900	759	891	755	888	760	888	752	881	761	882	750	883	751	882	756	879	745	882	744	878
756	900	755	899	760	892	756	887	761	888	753	882	762	883	751	883	753	883	757	880	746	883	745	879
757	899	756	899	761	891	757	887	762	887	754	882	763	881	752	883	754	882	758	878	747	882	746	878
759	900	757	899	763	891	758	887	763	888	755	882	764	882	753	885	755	884	759	880	748	882	747	877
760	899	758	898	764	891	759	887	764	888	756	881	765	881	754	884	756	882	760	879	749	882	748	878
761	900	759	898	765	890	760	888	765	888	757	881	767	882	755	883	757	882	761	878	751	883	749	878
762	899	760	899	766	891	761	887	766	887	758	881	768	882	756	883	758	884	762	879	752	881	750	879
763	901	761	899	767	890	762	887	767	886	759	881	769	883	757	884	759	882	763	880	753	882	751	879
764	899	762	899	768	890	763	888	768	888	760	885	770	883	758	885	760	883	764	881	754	881	752	878
765	900	763	899	769	890	764	887	769	888	761	882	771	882	759	882	761	884	765	879	755	882	753	877
766	899	764	898	770	891	765	887	770	887	762	881	772	882	760	883	762	884	766	880	756	882	754	879
768	899	765	899	771	892	766	887	771	887	764	882	773	882	761	883	763	883	767	879	757	882	755	878
769	899	766	899	772	892	767	887	773	887	765	881	774	882	762	883	764	883	768	879	758	883	757	879
770	899	767	899	773	892	768	888	774	889	766	882	775	882	763	884	765	883	769	879	759	881	758	877
771	899	768	898	774	892	769	888	775	887	767	881	776	882	764	883	766	884	770	881	760	883	759	879
772	899	769	899	775	890	770	889	776	888	768	882	777	882	765	884	768	882	771	879	761	882	760	879
773	900	770	899	776	891	771	888	777	888	769	881	778	882	766	884	769	883	773	879	762	882	761	879
774	900	771	899	777	890	772	887	778	887	770	882	779	881	767	885	770	883	774	878	763	882	762	879
775	899	772	899	779	890	773	888	779	888	771	881	780	882	768	882	771	884	775	880	764	883	763	878
776	899	773	899	780	891	774	887	780	887	772	882	781	882	770	883	772	883	776	879	765	883	764	877
777	900	774	900	781	891	775	888	781	888	773	883	782	882	771	883	773	883	777	879	766	881	765	878
778	899	775	898	782	891	776	888	782	890	774	881	783	883	772	884	774	884	778	880	767	882	766	879
779	899	776	899	783	891	777	887	783	888	775	881	784	882	773	883	775	883	779	880	768	882	767	878
780	900	777	899	784	890	778	888	784	889	776	881	785	882	774	885	776	883	780	880	769	882	768	878
781	900	778	900	785	890	780	887	786	888	777	881	786	882	775	883	777	882	781	879	770	883	769	879
782	900	779	899	786	891	781	886	787	888	778	882	787	883	776	883	778	882	782	880	771	883	770	880
783	900	780	899	787	891	782	888	788	888	779	882	788	882	777	883	779	882	783	880	772	882	771	879
784	900	782	899	788	892	783	888	789	888	781	882	789	881	778	884	780	883	784	879	773	881	772	879
785	899	783	899	789	891	784	888	790	888	782	883	790	882	779	883	781	882	785	879	774	882	773	878
786	900	784	899	790	891	785	887	791	887	783	882	791	882	780	883	782	884	786	881	775	882	774	879
787	901	785	899	791	890	786	888	792	888	784	881	792	882	781	883	783	882	787	880	776	882	775	878
788	900	786	899	792	891	787	887	793	887	785	883	793	882	782	883	784	883	788	880	777	881	776	879
789	899	787	898	793	891	788	887	794	888	786	879	794	883	783	883	785	883	789	880	778	881	777	879
790	900	788	899	794	890	789	888	795	887	787	883	796	882	784	883	786	884	790	880	779	882	778	879
791	899	789	900	795	892	790	887	796	889	788	881	797	882	786	882	787	882	791	879	780	882	779	879
792	899	790	900	796	892	791	887	797	887	789	882	798	881	787	884	788	883	792	880	781	882	780	878
793	899	792	899	797	891	792	888	798	888	790	882	799	882	788	884	790	882	793	879	782	883	781	879
794	900	793	899	799	891	793	888	799	887	791	881	800	882	789	883	791	884	794	880	784	881	782	877
796	899	794	898	800	891	794	888	800	888	792	882	801	883	790	882	792	884	795	881	785	882	783	878
797	899	795	899	801	891	795	888	801	888	793	881	802	890	791	884	793	883	796	880	786	882	784	879
798	900	796	899	802	891	796	887	802	888	794	881	803	882	792	884	794	882	797	881	787	883	785	879
799	899	797	899	803	890	797	888	803	887	795	883	804	883	793	884	795	883	798	880	788	882	786	879
800	900	798	899	804	890	798	888	804	888	796	881	806	881	794	884	796	884	799	880	789	882	787	879
801	899	799	899	805	890	799	888	805	889	797	882	807	882	795	883	797	883	800	880	790	882	788	878
802	899	800	898	806	890	800	887	806	888	798	881	808	882	796	884	798	883	801	880	791	882	790	878
803	900	801	899	807	891	801	889	807	886	799	881	809	882	797	882	799	882	803	880	792	882	791	878
804	899	802	899	808	890	802	887	808	889	800	882	810	881	798	884	800	883	804	881	793	882	792	879
805	899	803	899	809	891	803	888	809	888	801	880	811	882	799	883	801	884	805	880	794	882	793	879
806	900	804	899	810	892	804	888	810	887	802	882	812	882	800	884	802	883	806	879	795	882	794	878
807	900	805	900	811	891	805	888	812	887	803	882	813	883	801	884	803	882	807	880	796	882	795	879
808	900	806	899	812	891	806	888	813	887	804	882	814	882	802	884	806	883	808	879	797	881	796	879
809	900	807	898	813	891	807	887	814	888	805	882	815	882	803	885	807	884	809	880	798	882	797	879
810	901	808	899	814	890	808	888	815	889	806	882	816	881	804	883	808	884	810	881	799	882	798	878
811	900	809	899	815	890	809	887	816	886	807	881	817	883	806	884	809	883	811	880	800	882	799	879
812	899	810	899	816	891	811	887	817	889	809	882	818	882	807	884	810	884	812	880	801	882	800	878
813	900	811	899	817	891	812	887	818	888	810	881	819	883	808	883	811	882	813	880	802	882	801	878
814	900	812	898	818	892	813	888	819	888	811	881	820	883	809	883	812	884	814	880	803	882	802	878
815	900	813	898	819	891	814	887	820	888	812	881	821	882	810	883	813	882	815	880	804	882	803	879
816	900	814	899	821	890	815	888	821	889	813	882	822	883	811	883	814	882	816	881	805	882	804	879
817	899	815	898	822	890	816	888	822	883	814	881	823	882	812	885	815	884	817	880	806	883	805	878
818	899	816	899	823	890	817	887	823	888	816	881	824	882	813	883	816	882	818	879	807	882	806	878
819	900	817	898	824	890	818	888	824	888	817	881	825	882	814	883	817	883	819	881	808	881	807	878
820	897	818	899	825	892	819	887	825	887	818	880	826	881	815	883	818	883	820	880	809	884	808	879
821	899	820	899	826	891	820	888	826	887	819	881	827	882	816	883	819	884	821	881	810	883	809	878
822	899	821	898	827	890	821	888	828	889	820	881	828	881	817	883	820	882	822	879	811	882	810	879
823	900	822	899	829	892	822	888	829	887	821	881	829	883	818	883	821	884	823	879	813	882	811	878
824	899	823	899	830	889	823	886	830	888	822	883	830	883	819	884	822	882	824	880	814	882	812	878
825	901	824	900	831	892	824	887	831	888	823	882	831	882	820	884	823	882	825	878	815	882	813	879
826	900	825	899	832	891	825	887	832	888	824	881	833	881	821	884	824	882	826	880	816	882	814	878
827	901	826	899	833	891	826	888	833	887	825	882	834	882	822	884	825	884	827	879	817	883	815	879
828	900	827	898	834	890	827	886	834	887	826	883	835	883	823	885	826	883	828	879	818	881	816	879
829	900	828	899	835	891	828	887	835	888	827	883	836	883	824	884	827	883	829	880	819	881	818	878
830	899	829	898	836	890	829	888	836	888	828	883	837	883	825	884	829	883	830	881	820	882	819	879
831	899	830	899	837	890	830	888	837	888	829	881	838	882	826	884	830	884	831	880	821	881	820	878
832	899	831	898	838	891	831	889	838	888	830	883	839	883	827	883	831	884	832	880	822	883	821	879
834	899	832	898	839	890	832	888	839	888	831	883	840	882	828	884	832	884	834	881	823	881	822	880
835	900	833	899	840	890	833	887	840	886	832	882	841	881	829	884	833	882	835	879	824	882	823	878
836	900	834	898	841	891	834	887	841	887	833	882	842	884	830	883	834	884	836	880	825	881	824	878
837	900	835	899	842	891	835	888	842	888	834	882	843	881	831	884	835	882	837	879	826	883	825	878
838	900	836	899	843	891	836	888	843	888	835	881	844	881	832	883	836	884	838	880	827	881	826	878
839	900	837	898	844	890	837	887	844	887	837	883	845	883	833	884	837	882	839	880	828	883	827	879
840	900	838	898	845	891	838	887	845	888	838	881	846	883	834	885	838	883	840	880	829	883	828	878
841	899	839	899	846	890	839	887	846	888	839	884	848	881	836	883	839	883	841	880	830	882	829	879
842	899	840	899	847	890	840	887	847	888	840	881	849	881	837	883	840	884	842	880	831	881	830	878
843	899	841	899	848	891	841	888	849	887	841	881	850	882	838	883	841	882	843	879	832	882	831	878
844	899	842	899	849	891	842	887	850	888	842	883	851	884	839	883	842	884	844	879	833	882	832	878
845	900	844	899	850	891	843	888	851	887	843	881	852	882	840	883	843	882	845	879	834	882	833	879
846	901	845	899	851	890	845	888	852	887	844	882	853	881	841	883	844	883	846	880	835	881	834	878
847	900	846	898	852	891	846	887	853	888	845	881	854	882	843	883	845	883	847	881	836	882	835	878
848	899	847	899	853	890	847	887	854	887	846	881	855	883	844	885	847	882	848	880	837	882	836	878
849	900	848	898	854	891	848	888	855	888	847	881	856	882	845	885	848	884	849	879	838	882	837	879
850	899	849	899	856	890	849	887	856	887	848	882	857	884	846	883	849	884	850	881	839	883	838	878
851	899	850	899	857	891	850	888	857	886	849	882	858	882	847	884	850	884	851	880	840	883	839	878
852	899	851	898	858	890	851	887	858	888	850	882	859	882	848	884	851	882	852	881	842	883	840	878
853	899	852	899	859	892	852	886	859	887	851	882	860	883	849	883	852	882	853	879	843	883	841	879
854	900	853	899	860	892	853	887	860	888	852	882	861	882	850	883	853	882	854	881	844	882	842	879
855	900	854	899	861	889	854	887	861	887	853	881	862	882	851	884	854	882	855	879	845	882	843	878
856	899	855	899	863	890	855	887	862	887	854	882	863	882	852	884	855	883	856	879	846	882	844	878
857	900	857	899	864	890	856	888	863	883	855	881	864	882	853	883	856	883	857	881	847	882	846	879
858	900	858	898	865	892	857	888	865	887	856	884	865	882	854	883	857	882	858	880	848	882	847	878
859	899	859	899	866	891	858	887	866	888	857	882	867	883	855	883	858	883	859	879	849	882	848	879
860	900	860	899	867	890	859	889	867	887	858	881	869	882	856	883	859	884	860	880	850	883	849	878
861	900	861	899	868	892	860	887	868	889	859	883	870	882	857	883	860	884	861	880	851	883	850	879
862	899	862	900	869	891	861	887	869	887	860	882	871	883	858	882	861	883	862	880	852	881	851	878
863	899	863	899	870	891	862	887	870	888	862	882	872	883	859	884	862	883	863	880	853	882	852	879
864	899	864	899	871	891	863	888	871	888	863	882	873	882	860	884	863	883	864	881	854	883	853	879
866	900	865	899	872	891	864	887	872	888	864	880	874	882	861	883	864	882	865	880	855	882	854	878
867	899	866	900	873	891	865	887	873	887	865	882	875	883	862	882	866	883	866	880	856	884	855	878
868	900	867	899	874	890	866	888	874	887	866	882	876	884	863	884	867	883	867	881	857	882	856	879
869	900	868	898	875	890	867	888	875	887	867	882	877	882	864	884	868	882	869	881	858	882	857	879
870	900	869	898	876	890	868	888	876	888	868	882	878	881	865	883	869	884	870	879	859	882	858	879
871	900	870	899	877	892	869	887	877	887	869	882	879	882	866	883	870	883	871	880	860	883	859	879
872	900	871	900	878	891	870	888	878	888	870	882	880	883	867	884	871	884	872	880	861	882	860	878
873	900	872	898	879	890	871	887	879	888	872	882	881	882	868	884	872	882	873	879	862	884	861	878
874	901	873	900	880	890	872	887	880	887	873	882	882	881	869	883	873	884	874	880	863	883	862	878
875	899	874	898	881	892	873	887	881	887	874	881	883	881	871	884	874	885	875	880	864	883	863	879
876	900	875	899	883	890	874	887	882	889	875	882	884	882	872	883	875	883	876	881	865	883	864	879
877	899	876	899	884	891	875	888	883	887	876	883	885	883	873	884	876	884	877	881	866	882	865	878
878	899	877	899	885	891	877	887	884	890	877	882	886	880	874	884	877	882	878	881	867	882	866	879
879	899	878	899	886	890	878	888	885	887	878	882	887	882	875	884	878	882	879	881	868	883	867	878
880	899	879	899	887	891	879	888	887	888	879	881	888	881	876	884	879	883	880	881	869	883	868	880
881	899	880	899	888	891	880	886	888	886	880	881	889	881	877	884	880	882	881	881	870	884	869	879
882	900	881	899	889	891	881	887	889	889	881	880	890	882	878	884	881	882	882	880	871	882	870	878
883	900	883	900	890	891	882	888	890	887	882	881	891	882	879	884	882	884	883	881	872	882	871	878
884	900	884	899	891	890	883	887	891	887	883	882	892	882	880	883	883	883	884	880	873	882	872	879
885	899	885	900	892	890	884	888	892	888	884	882	893	882	881	885	884	882	885	880	874	883	873	879
886	900	886	900	893	891	885	886	893	888	885	882	894	881	882	884	885	882	886	880	876	882	874	878
887	900	888	899	894	891	886	889	894	887	886	883	895	882	883	883	886	883	887	880	877	882	876	879
888	900	889	899	895	891	887	889	895	888	887	882	897	882	884	883	887	882	888	879	878	882	877	879
889	900	890	899	896	891	888	887	896	887	888	882	898	882	885	883	888	882	889	881	879	881	878	878
891	900	891	900	897	890	889	887	897	888	889	881	899	881	886	884	889	882	890	881	880	882	879	879
892	900	892	899	899	891	890	887	898	888	890	882	900	881	887	884	890	883	891	881	881	882	880	878
893	899	893	898	900	891	891	889	899	888	891	882	901	882	888	884	891	884	892	880	882	882	881	878
894	900	894	898	901	891	892	887	900	887	892	882	902	881	889	884	892	883	893	881	883	881	882	879
895	899	895	900	902	891	893	887	901	887	893	882	903	882	890	883	893	884	894	879	884	882	883	878
896	900	896	899	903	891	894	887	902	887	894	881	904	883	891	883	894	882	895	880	885	883	884	879
897	900	897	899	904	890	895	888	903	887	895	882	905	883	892	883	895	883	896	880	886	882	885	879
898	899	898	900	905	890	896	887	904	888	896	882	906	884	893	883	896	883	897	880	887	882	886	878
899	899	899	898	906	890	897	888	905	889	897	883	907	883	894	883	897	884	899	880	888	883	887	878
900	899	900	899	907	892	898	887	907	887	899	881	908	882	895	884	898	883	900	880	889	882	888	878
901	900	901	899	908	891	899	887	908	888	900	882	909	882	896	885	899	883	901	879	890	882	889	878
903	900	902	899	909	891	900	887	909	888	901	882	910	881	897	884	901	882	902	881	891	883	890	879
904	899	903	899	910	890	901	888	910	886	902	882	911	881	898	883	902	882	903	881	892	882	891	878
905	899	904	898	911	890	902	887	911	887	903	883	912	884	899	884	903	882	904	880	893	882	892	878
906	899	905	898	912	891	903	887	912	887	904	882	913	882	900	883	904	882	905	879	894	882	893	878
907	900	906	899	913	891	904	887	913	888	905	881	914	883	901	884	905	883	906	880	895	882	894	878
908	900	907	898	914	891	906	888	914	887	906	881	915	882	902	883	906	882	907	880	896	883	895	878
909	900	908	899	915	891	907	887	915	887	907	881	916	881	903	883	908	883	908	880	897	882	896	878
910	899	909	898	916	890	908	887	916	888	909	881	917	883	905	884	909	883	909	880	898	882	897	878
911	899	910	899	917	891	909	887	917	888	910	881	918	884	906	884	910	882	910	881	899	883	898	878
912	900	911	899	918	891	910	889	918	887	911	882	919	882	907	884	911	882	911	879	901	882	899	879
913	900	912	899	919	891	911	887	919	887	912	882	920	883	908	884	912	884	912	880	902	884	900	879
914	900	913	899	920	890	912	888	920	887	913	882	921	882	909	883	913	883	913	879	903	882	901	879
915	899	914	899	921	891	913	887	921	888	914	882	922	881	910	884	914	883	914	881	904	882	902	878
916	900	915	899	922	890	914	887	922	888	915	881	923	883	911	884	915	882	915	881	905	882	903	879
917	900	916	899	923	890	915	887	923	887	916	881	924	882	912	883	916	883	916	880	906	883	904	878
918	899	918	899	925	891	916	887	924	886	917	883	925	883	913	883	917	883	917	880	907	882	905	879
919	900	919	899	926	891	917	887	925	888	918	882	926	883	914	882	918	883	918	879	908	882	906	879
920	899	920	898	927	890	918	888	926	887	919	882	928	883	915	883	919	883	919	880	909	882	907	879
921	901	921	899	928	890	919	888	927	888	920	882	929	882	916	885	920	884	920	880	910	882	908	879
922	899	922	898	929	891	920	886	929	886	921	881	930	882	917	884	921	882	921	880	911	884	910	878
923	899	923	899	930	891	921	888	930	887	922	882	931	881	918	882	922	884	922	880	912	882	911	878
924	900	924	899	931	891	923	887	931	887	923	881	932	882	920	884	923	882	923	880	913	883	912	879
925	899	925	899	932	891	924	887	932	888	924	882	933	882	921	882	924	883	924	880	914	882	913	879
926	899	926	899	933	890	925	887	933	886	925	881	934	882	922	884	925	884	925	880	915	882	914	879
927	900	927	899	934	891	926	888	934	888	926	882	935	881	923	884	926	884	926	879	916	882	915	878
928	899	929	898	935	891	927	886	935	887	927	881	936	881	924	884	927	882	927	880	917	881	916	878
929	900	930	899	936	891	928	887	936	888	928	882	937	883	925	884	928	884	929	881	918	883	917	880
930	900	931	898	937	890	929	887	937	887	929	881	938	882	926	883	929	883	930	880	919	882	918	878
931	899	932	899	938	890	930	888	938	887	930	880	939	882	927	884	930	884	931	881	920	883	919	878
932	900	933	898	939	890	931	888	939	887	931	881	940	882	928	885	931	882	932	879	921	881	920	878
934	900	934	899	941	890	932	888	940	888	932	882	941	881	929	883	932	883	933	881	922	883	921	879
935	901	935	898	942	891	933	888	941	887	933	882	942	882	930	885	933	883	934	880	923	883	922	879
936	899	936	899	943	891	934	888	942	887	934	882	943	882	931	884	934	883	935	882	924	882	923	879
937	900	937	899	944	890	935	887	943	887	935	883	944	882	932	884	935	884	936	880	925	883	924	879
938	900	938	899	945	891	936	887	944	888	936	882	945	882	933	883	936	883	937	880	926	883	925	879
939	900	939	900	946	891	937	887	945	887	937	883	946	882	935	884	938	882	938	881	928	882	926	879
940	899	940	899	947	890	938	887	946	888	938	882	947	882	936	883	939	884	939	880	929	883	927	878
941	900	941	899	948	891	939	887	947	889	939	881	948	882	937	883	940	883	940	878	930	883	928	879
942	899	942	899	949	890	941	887	948	887	940	883	949	882	938	883	941	882	941	880	931	882	929	879
943	899	943	898	950	890	942	887	949	889	941	882	950	882	939	884	942	882	942	880	932	882	930	878
944	900	944	899	951	889	943	888	950	888	942	882	951	882	940	883	943	882	943	882	933	883	931	879
945	900	945	899	952	891	944	886	951	887	943	882	952	882	941	884	944	882	944	880	934	883	932	878
946	899	946	899	953	890	945	887	952	889	944	882	953	883	942	882	946	882	945	880	935	882	933	879
947	900	947	898	954	892	946	886	953	887	945	882	954	882	943	883	947	884	946	879	936	881	934	879
948	899	948	899	955	890	947	887	954	887	947	882	955	882	944	883	948	884	947	880	937	882	935	879
949	900	949	899	956	891	948	887	955	887	948	883	956	882	945	883	949	882	948	880	938	884	936	878
950	899	950	899	957	891	949	887	956	887	949	882	957	883	946	883	950	882	949	881	939	883	937	879
951	899	951	900	958	891	950	887	958	887	950	883	959	882	947	883	951	882	950	880	940	884	938	878
952	899	952	899	959	891	951	888	959	888	951	882	960	883	948	884	952	884	951	880	941	882	939	879
953	900	953	899	960	890	952	888	960	887	952	881	961	882	949	882	953	884	952	880	942	883	941	878
954	900	954	898	961	890	953	887	961	888	953	882	962	882	950	884	954	882	953	880	943	882	942	880
955	900	955	899	962	892	954	887	962	886	954	882	963	881	951	884	955	884	954	881	944	882	943	878
956	900	957	900	963	891	955	888	964	888	955	881	964	883	952	883	956	884	955	881	945	882	944	879
957	899	958	898	964	891	956	887	965	887	956	882	965	882	953	884	957	883	956	880	946	882	945	878
958	899	959	898	966	891	957	887	966	886	957	881	966	881	954	884	958	883	957	880	947	882	946	879
959	900	960	899	967	891	958	888	967	888	958	881	967	883	955	883	959	882	958	880	948	881	947	879
960	899	961	899	968	890	959	888	968	888	959	881	968	883	956	883	960	882	959	882	949	882	948	879
961	898	962	899	969	890	960	888	969	887	960	881	969	883	957	884	961	884	960	880	950	882	949	878
963	899	963	899	970	891	961	888	970	887	962	881	970	883	958	884	962	882	961	880	951	882	950	878
964	901	964	899	971	891	962	887	971	886	963	882	972	881	959	883	963	884	962	880	952	883	951	880
965	900	965	899	972	891	963	888	972	888	964	881	973	883	960	883	964	884	963	881	953	882	952	878
966	899	966	898	973	891	964	888	973	887	965	881	974	881	961	884	965	883	965	881	954	882	953	878
967	900	967	900	974	890	965	888	974	888	966	881	975	882	962	883	966	884	966	880	955	883	954	879
968	901	968	904	975	892	966	887	975	888	967	882	976	882	963	884	967	882	967	881	956	882	955	878
969	900	969	899	976	891	968	888	976	888	968	881	977	882	964	883	968	883	968	879	957	882	956	879
970	900	971	900	979	892	969	887	977	887	969	881	978	881	965	884	969	883	969	880	958	882	957	879
971	900	972	899	980	891	970	888	978	887	970	881	979	883	966	884	970	883	970	880	959	883	958	879
972	901	973	899	981	892	971	886	979	889	971	882	980	883	967	882	971	883	971	880	960	884	959	879
973	900	974	898	982	891	972	887	980	887	972	881	981	882	969	883	972	884	972	881	961	882	960	879
974	900	975	899	983	891	973	887	981	888	973	881	982	881	970	884	973	882	973	879	962	882	961	878
975	900	976	899	984	891	974	887	982	888	974	881	983	882	971	884	974	882	974	879	963	883	962	878
976	900	977	899	985	891	975	887	983	887	975	881	984	884	973	883	976	883	975	880	965	882	963	880
977	900	978	898	986	890	976	887	984	887	976	882	985	882	974	884	977	882	976	879	966	882	964	878
978	899	979	899	987	892	977	888	985	888	977	882	986	883	975	883	978	882	977	881	967	882	965	878
979	899	980	899	988	890	978	888	986	887	978	882	987	883	976	882	979	883	978	879	968	883	967	878
980	900	981	899	989	892	979	888	987	888	979	882	988	882	977	883	980	883	979	881	969	883	968	878
981	900	982	898	990	891	980	888	988	887	981	881	989	882	978	883	981	884	980	881	970	883	969	879
982	899	983	899	991	891	981	887	990	887	982	882	990	881	979	883	982	882	981	881	971	884	970	879
983	899	984	899	992	889	982	887	991	887	983	882	991	882	980	884	983	883	982	880	972	883	971	879
984	900	985	899	994	890	983	888	992	887	984	882	992	881	981	883	984	883	983	880	973	883	973	879
985	900	986	899	995	890	984	883	993	887	985	881	993	883	982	883	985	884	984	880	974	882	974	879
986	899	987	899	996	890	985	888	994	886	986	883	995	882	983	885	986	882	985	880	975	882	975	878
987	899	988	899	997	891	986	887	995	887	987	881	996	882	984	885	988	882	986	880	976	882	976	879
989	900	989	898	998	890	987	887	996	887	988	881	997	882	985	883	989	883	987	882	977	882	977	878
990	899	990	899	1000	890	988	887	997	887	989	881	998	882	986	883	990	883	988	880	978	883	978	879
991	900	992	898	1001	891	990	887	998	888	990	882	999	881	987	884	991	882	989	880	979	882	979	878
992	900	993	899	1002	890	991	887	999	888	991	883	1000	882	988	883	992	883	990	880	980	884	980	878
993	900	994	898	1003	891	992	887	1000	887	992	882	1001	881	989	884	993	884	991	880	981	882	981	879
994	899	995	899	1004	890	993	888	1001	887	993	882	1002	882	990	883	994	882	993	880	982	883	982	879
995	901	996	898	1005	890	994	887	1002	889	994	882	1003	881	991	884	995	882	994	881	983	882	983	878
997	899	997	899	1006	890	995	887	1003	889	995	881	1004	882	992	884	996	883	995	879	984	882	984	878
998	899	998	899	1007	892	996	887	1004	889	996	882	1005	881	993	884	997	884	996	880	985	883	986	879
999	899	999	899	1008	890	997	888	1005	888	997	883	1006	882	994	883	998	883	997	880	986	882	987	879
1000	900	1000	898	1009	892	998	887	1006	888	1000	882	1007	883	995	883	999	883	998	880	987	882	988	879
1001	900	1001	898	1010	890	999	887	1007	889	1001	882	1008	883	996	884	1000	882	999	879	988	882	989	878
1002	899	1002	899	1011	890	1000	887	1008	887	1002	882	1009	883	997	883	1001	884	1000	880	989	883	990	879
1003	900	1003	899	1012	891	1001	887	1009	887	1003	881	1010	883	998	883	1002	883	1001	880	990	882	991	878
1004	900	1004	899	1013	891	1003	888	1010	887	1004	882	1011	882	999	884	1003	883	1002	881	991	882	992	879
1005	899	1005	898	1014	890	1004	888	1011	887	1005	881	1012	882	1000	883	1004	884	1003	881	992	882	993	879
1006	899	1006	899	1015	891	1005	887	1012	886	1006	881	1014	882	1002	884	1005	883	1004	881	993	883	994	879
1007	900	1007	899	1016	893	1006	888	1013	888	1007	881	1015	882	1003	883	1006	883	1005	880	994	883	995	878
1008	899	1008	897	1017	888	1007	888	1014	887	1008	882	1016	881	1004	884	1008	884	1006	879	995	882	996	879
1009	900	1009	899	1018	889	1008	887	1015	887	1009	881	1017	883	1005	884	1009	883	1007	880	997	882	997	878
1010	900	1010	899	1021	891	1009	889	1016	888	1010	882	1018	881	1006	883	1010	883	1008	880	998	883	998	879
1011	900	1011	900	1022	892	1010	888	1017	888	1011	882	1019	882	1007	883	1011	882	1009	881	999	882	999	879
1012	900	1013	899	1023	891	1011	888	1019	887	1012	883	1020	882	1008	884	1012	884	1010	880	1000	884	1000	878
1013	899	1014	899	1024	892	1012	887	1020	887	1013	881	1021	883	1009	883	1013	883	1011	880	1001	884	1001	879
1014	900	1015	898	1025	891	1013	889	1021	887	1014	882	1022	882	1010	884	1014	884	1012	879	1002	882	1002	878
1015	900	1016	899	1026	891	1014	887	1022	887	1015	882	1023	881	1011	884	1015	882	1013	880	1003	881	1003	878
1016	900	1017	898	1027	892	1015	888	1023	887	1016	882	1024	882	1012	883	1016	883	1014	879	1004	881	1004	878
1017	899	1018	898	1028	890	1016	886	1024	888	1017	881	1025	882	1013	883	1017	883	1015	880	1005	882	1005	879
1018	899	1019	899	1029	891	1017	886	1025	887	1018	882	1026	882	1014	883	1018	884	1016	880	1006	882	1006	879
1019	899	1020	899	1030	892	1018	888	1026	888	1019	882	1027	883	1015	883	1019	882	1017	879	1007	882	1007	878
1020	899	1021	899	1031	890	1019	887	1027	886	1020	881	1028	882	1016	882	1020	882	1018	880	1008	883	1008	878
1021	901	1022	900	1032	890	1020	887	1028	888	1021	881	1029	882	1017	883	1021	883	1019	879	1009	883	1009	880
1022	899	1024	899	1033	890	1021	887	1029	887	1023	882	1030	882	1018	886	1022	884	1020	880	1010	884	1010	878
1023	900	1025	899	1034	890	1022	888	1030	889	1024	882	1031	881	1019	885	1023	883	1021	880	1011	882	1011	878
1024	900	1026	899	1035	890	1023	887	1031	887	1025	882	1032	882	1020	883	1024	884	1022	881	1012	882	1012	879
1026	900	1027	899	1036	891	1024	888	1032	887	1026	881	1033	881	1021	883	1025	882	1023	880	1013	883	1013	878
1027	899	1028	899	1037	891	1025	887	1033	887	1027	881	1035	883	1023	883	1026	883	1025	880	1014	883	1014	879
1028	900	1029	899	1038	890	1026	887	1034	888	1028	880	1036	883	1024	884	1027	883	1026	881	1015	883	1015	878
1029	900	1030	898	1039	891	1027	888	1035	888	1029	882	1037	883	1025	883	1028	883	1027	881	1016	883	1016	879
1030	899	1031	898	1040	890	1028	888	1036	888	1030	881	1038	881	1026	883	1029	884	1028	881	1017	883	1017	879
1031	900	1032	899	1041	890	1029	887	1037	887	1031	881	1039	882	1027	883	1030	884	1029	881	1018	882	1018	878
1032	900	1033	900	1042	891	1030	887	1038	887	1032	881	1040	882	1028	884	1031	882	1030	879	1019	883	1019	878
1033	899	1034	899	1043	890	1032	887	1039	888	1033	882	1041	882	1029	883	1032	883	1031	880	1020	882	1020	878
1034	899	1035	898	1044	890	1033	888	1040	887	1034	882	1042	882	1030	882	1033	883	1032	881	1021	883	1021	878
1035	900	1036	898	1045	890	1034	887	1041	888	1035	882	1043	882	1031	883	1034	883	1033	881	1022	883	1023	878
1036	899	1037	900	1047	892	1035	888	1042	889	1036	881	1044	881	1032	884	1035	882	1034	881	1023	884	1024	878
1037	900	1038	899	1048	892	1036	887	1043	886	1037	882	1045	882	1033	884	1036	884	1035	880	1024	882	1025	879
1038	900	1039	899	1049	890	1037	889	1044	887	1038	875	1046	881	1034	883	1037	883	1036	880	1025	882	1026	879
1039	900	1040	899	1050	891	1038	887	1045	888	1039	882	1047	882	1035	883	1039	883	1037	880	1027	881	1027	879
1040	899	1041	899	1051	892	1039	887	1046	888	1041	882	1048	881	1036	882	1040	884	1038	880	1028	883	1028	879
1041	900	1042	899	1052	891	1040	887	1047	888	1042	883	1049	881	1037	883	1041	882	1039	879	1029	883	1029	878
1042	900	1043	899	1053	891	1041	888	1049	889	1043	882	1050	883	1039	882	1042	883	1040	881	1030	882	1030	880
1043	900	1044	898	1054	890	1042	887	1050	887	1044	881	1051	881	1040	883	1043	882	1041	879	1031	881	1031	878
1044	899	1045	899	1055	891	1044	888	1051	888	1045	881	1052	882	1041	884	1044	883	1042	880	1032	883	1032	879
1045	900	1046	899	1056	890	1045	888	1052	887	1046	884	1053	882	1042	884	1046	883	1043	881	1033	882	1033	881
1046	899	1047	899	1057	891	1046	887	1053	888	1047	883	1054	881	1043	883	1047	884	1044	879	1034	883	1034	879
1047	898	1048	900	1058	891	1047	888	1054	888	1048	882	1055	882	1044	885	1048	882	1045	880	1035	882	1035	879
1048	900	1049	899	1059	891	1048	888	1055	888	1049	881	1056	883	1045	884	1049	884	1046	881	1036	882	1036	879
1049	899	1051	899	1060	891	1049	889	1057	887	1050	881	1057	882	1046	883	1050	884	1047	881	1037	882	1037	878
1050	899	1052	899	1062	890	1050	887	1058	887	1051	882	1058	883	1047	884	1051	882	1048	880	1038	883	1038	878
1051	899	1053	899	1063	891	1051	889	1059	888	1052	881	1059	883	1048	885	1052	883	1049	880	1039	882	1039	878
1052	900	1054	899	1064	890	1052	887	1060	887	1053	880	1060	881	1049	883	1053	884	1050	880	1040	882	1040	878
1053	899	1055	899	1065	891	1053	888	1061	887	1054	882	1061	883	1050	884	1054	884	1051	881	1041	882	1041	880
1054	899	1056	900	1066	890	1054	886	1062	887	1055	882	1062	881	1051	883	1055	883	1052	880	1042	882	1042	878
1055	900	1057	899	1067	891	1055	887	1063	887	1056	883	1063	882	1052	884	1056	882	1053	880	1043	883	1043	878
1056	900	1058	899	1068	891	1056	886	1064	887	1057	882	1064	881	1053	884	1057	882	1054	881	1044	881	1045	878
1058	899	1059	899	1069	890	1057	888	1065	888	1059	882	1065	882	1054	883	1058	883	1055	880	1045	882	1046	879
1059	899	1060	898	1070	890	1058	887	1066	887	1060	881	1066	883	1055	884	1059	884	1056	880	1046	882	1047	878
1060	900	1061	898	1071	891	1059	888	1067	887	1061	881	1067	882	1056	884	1060	883	1057	879	1047	883	1048	878
1061	900	1062	899	1072	891	1060	886	1068	888	1062	881	1069	881	1057	883	1061	883	1058	880	1048	883	1049	878
1062	900	1063	899	1073	891	1061	887	1069	887	1063	882	1070	881	1058	883	1062	883	1060	880	1049	883	1050	878
1063	900	1064	899	1074	890	1062	887	1070	887	1064	883	1071	882	1059	884	1063	883	1061	879	1050	883	1051	878
1064	900	1065	899	1075	890	1063	887	1071	887	1065	882	1072	882	1060	883	1064	882	1062	880	1051	883	1052	878
1065	901	1066	898	1076	890	1064	888	1072	888	1066	881	1073	882	1061	884	1065	884	1063	881	1052	882	1053	878
1066	899	1067	900	1077	891	1065	887	1073	886	1067	882	1074	882	1062	884	1066	884	1064	879	1053	882	1054	878
1067	899	1068	898	1078	891	1066	887	1074	888	1068	881	1076	883	1063	884	1067	883	1065	880	1054	881	1055	879
1068	899	1070	899	1079	890	1067	887	1075	886	1069	881	1077	883	1064	883	1068	882	1066	880	1055	882	1056	878
1069	900	1071	900	1080	891	1068	888	1076	888	1070	882	1078	882	1065	884	1069	883	1067	881	1056	883	1057	879
1070	899	1072	899	1081	890	1069	888	1077	888	1071	880	1079	882	1066	885	1070	883	1068	881	1057	882	1058	878
1071	899	1073	900	1082	891	1070	887	1078	887	1072	881	1080	881	1067	884	1071	883	1069	880	1058	882	1059	879
1072	900	1074	898	1083	890	1071	887	1079	887	1073	881	1081	881	1069	879	1072	882	1070	880	1060	882	1060	879
1073	900	1075	899	1085	892	1072	888	1080	888	1074	883	1082	882	1070	884	1073	883	1071	881	1061	883	1061	878
1074	900	1076	899	1086	890	1074	888	1081	888	1075	881	1083	881	1071	883	1074	882	1072	879	1062	882	1062	879
1075	899	1077	900	1087	890	1075	887	1082	888	1076	881	1084	882	1072	884	1076	884	1073	880	1063	882	1063	879
1076	900	1078	900	1088	891	1076	888	1084	887	1077	881	1085	881	1073	884	1077	882	1074	881	1064	883	1064	878
1077	899	1079	899	1089	891	1078	886	1085	887	1078	881	1086	883	1075	884	1078	882	1075	880	1065	882	1065	878
1078	899	1080	899	1090	891	1079	887	1086	888	1079	882	1087	881	1076	882	1079	883	1076	880	1066	882	1066	879
1079	900	1081	899	1091	891	1080	888	1087	888	1080	881	1088	882	1077	883	1080	875	1077	879	1067	883	1067	879
1080	900	1082	898	1092	891	1081	887	1088	886	1081	883	1089	882	1078	884	1081	882	1078	880	1068	881	1068	878
1081	899	1084	898	1093	890	1082	887	1089	888	1083	882	1090	882	1079	883	1082	884	1079	880	1069	882	1070	878
1082	898	1085	898	1094	891	1083	887	1090	888	1084	882	1091	882	1080	885	1083	884	1080	881	1070	882	1071	878
1083	900	1086	900	1095	890	1084	887	1091	887	1085	882	1092	883	1081	883	1084	882	1081	879	1071	884	1072	879
1084	899	1087	899	1096	890	1085	888	1092	887	1086	882	1093	881	1082	883	1086	883	1082	879	1072	882	1073	879
1086	900	1088	899	1097	889	1086	887	1093	887	1087	883	1094	882	1083	883	1087	882	1083	880	1073	882	1074	878
1087	899	1089	899	1099	890	1087	888	1094	887	1088	881	1095	881	1084	883	1088	884	1084	880	1074	882	1075	880
1088	899	1090	899	1100	891	1088	887	1095	887	1089	881	1096	882	1085	883	1089	883	1085	881	1075	882	1076	879
1090	899	1091	899	1101	891	1089	887	1096	887	1090	882	1097	882	1086	882	1090	882	1087	880	1076	882	1077	878
1091	900	1092	899	1102	891	1090	888	1097	887	1092	882	1098	882	1087	883	1091	882	1088	880	1077	882	1078	881
1092	899	1093	899	1103	889	1091	887	1098	887	1093	881	1099	882	1088	883	1092	882	1089	880	1078	882	1079	878
1093	900	1094	900	1104	890	1092	888	1099	887	1094	880	1100	884	1089	884	1093	883	1090	880	1079	884	1080	879
1094	899	1095	899	1105	890	1093	888	1100	887	1095	882	1101	882	1090	883	1094	884	1091	880	1080	882	1081	879
1095	900	1096	899	1106	890	1094	887	1101	887	1096	882	1102	881	1091	883	1095	882	1092	880	1081	883	1082	879
1096	899	1097	898	1107	892	1095	888	1102	887	1097	881	1103	882	1092	883	1096	884	1093	881	1082	882	1083	879
1097	900	1098	898	1108	892	1096	887	1103	889	1098	882	1104	883	1093	884	1097	883	1094	880	1083	882	1084	878
1098	899	1099	900	1109	891	1097	887	1104	888	1099	881	1105	883	1094	884	1098	884	1095	881	1084	882	1085	879
1099	900	1100	899	1110	891	1098	887	1105	887	1100	881	1107	883	1095	883	1099	883	1096	880	1085	882	1086	879
1100	899	1101	900	1111	891	1099	887	1106	887	1101	881	1108	882	1096	883	1100	883	1097	880	1086	881	1087	879
1101	899	1102	900	1112	890	1100	888	1107	888	1102	881	1109	883	1097	883	1101	883	1098	879	1087	884	1088	879
1102	900	1103	899	1113	891	1101	888	1108	887	1103	881	1110	882	1098	883	1102	882	1099	879	1088	881	1089	879
1103	900	1104	899	1114	890	1102	887	1109	888	1104	882	1111	881	1099	884	1103	882	1100	880	1089	882	1090	880
1104	899	1105	899	1115	891	1103	888	1110	886	1105	883	1113	882	1101	884	1104	884	1101	881	1090	882	1091	879
1105	900	1106	899	1117	890	1104	887	1111	889	1106	882	1114	882	1102	884	1105	884	1102	880	1092	884	1092	879
1106	900	1107	899	1118	890	1105	888	1112	888	1107	883	1115	883	1103	883	1106	884	1103	881	1093	883	1093	879
1107	900	1108	899	1119	890	1106	887	1113	887	1108	882	1116	881	1104	882	1107	882	1104	880	1094	883	1094	878
1108	899	1109	899	1120	891	1107	888	1115	887	1109	882	1117	883	1105	884	1108	883	1105	879	1095	883	1095	878
1109	900	1111	898	1121	890	1108	888	1116	889	1110	882	1118	883	1106	884	1109	883	1106	880	1096	883	1096	878
1110	900	1112	899	1122	891	1110	887	1117	887	1111	882	1119	881	1107	882	1110	883	1107	879	1097	882	1097	878
1111	900	1113	898	1123	890	1111	887	1118	887	1112	882	1120	881	1108	883	1112	882	1108	882	1098	883	1098	878
1112	900	1114	899	1124	891	1112	887	1119	888	1113	882	1121	881	1109	883	1113	884	1109	880	1099	882	1099	879
1113	900	1115	899	1125	889	1113	887	1121	889	1114	882	1122	882	1110	882	1114	883	1110	881	1100	882	1100	879
1114	899	1116	899	1126	891	1114	887	1122	887	1115	882	1123	881	1111	882	1115	883	1111	879	1101	881	1102	878
1115	900	1117	899	1127	890	1115	888	1123	887	1116	882	1124	882	1112	884	1116	882	1112	880	1102	883	1103	879
1116	900	1118	898	1128	890	1116	889	1124	889	1117	881	1125	882	1113	883	1117	883	1113	881	1103	883	1104	879
1117	900	1119	899	1129	890	1117	887	1125	888	1118	881	1126	882	1114	883	1118	883	1114	880	1104	882	1105	878
1118	899	1120	899	1130	891	1118	887	1126	888	1119	882	1127	882	1115	885	1119	883	1115	882	1105	882	1106	878
1119	900	1121	898	1131	890	1119	887	1127	888	1120	882	1128	882	1116	883	1120	882	1116	880	1106	883	1107	879
1121	899	1122	899	1132	890	1121	887	1128	887	1122	881	1129	882	1117	885	1121	884	1117	880	1107	882	1108	879
1122	900	1123	899	1133	891	1122	886	1129	887	1123	879	1130	881	1118	883	1122	883	1119	880	1108	882	1109	878
1123	900	1124	899	1134	890	1123	889	1130	888	1124	882	1131	883	1119	883	1123	882	1120	881	1109	882	1110	878
1125	900	1125	899	1135	891	1124	888	1131	887	1125	882	1132	882	1120	883	1124	884	1121	881	1110	882	1111	878
1126	899	1126	899	1136	891	1125	887	1132	887	1126	882	1133	882	1121	884	1125	884	1122	881	1111	882	1112	879
1127	899	1127	898	1137	891	1126	887	1133	887	1128	881	1134	882	1122	883	1126	884	1123	879	1112	882	1113	879
1128	900	1128	899	1138	890	1127	887	1134	887	1129	882	1135	884	1123	883	1127	884	1124	880	1113	882	1114	878
1129	900	1129	900	1139	890	1128	887	1135	887	1130	881	1136	882	1124	883	1128	883	1125	880	1114	883	1115	878
1130	899	1130	899	1140	891	1129	888	1136	887	1131	881	1137	881	1125	883	1129	884	1126	880	1115	882	1116	879
1131	899	1132	898	1141	889	1130	887	1137	887	1132	883	1138	882	1126	883	1130	882	1127	881	1116	882	1117	878
1132	899	1133	898	1143	891	1131	887	1138	889	1133	882	1139	883	1127	884	1131	884	1128	879	1117	882	1118	879
1133	900	1134	899	1144	890	1132	887	1139	887	1134	882	1141	882	1128	884	1132	884	1129	880	1118	883	1119	878
1134	899	1135	899	1145	891	1133	887	1140	887	1135	882	1142	881	1129	883	1133	883	1130	880	1119	881	1120	878
1135	900	1136	898	1146	891	1134	888	1141	887	1136	883	1143	881	1130	883	1134	882	1131	882	1120	882	1121	878
1136	900	1137	899	1147	890	1135	887	1142	889	1137	882	1144	881	1131	883	1135	884	1132	880	1121	882	1122	880
1138	899	1138	898	1148	890	1136	887	1143	887	1138	881	1145	882	1133	885	1136	882	1133	880	1122	882	1123	879
1139	900	1139	899	1149	891	1137	887	1144	888	1139	882	1146	884	1134	883	1137	883	1134	880	1123	882	1124	879
1140	899	1140	899	1150	892	1138	888	1145	888	1140	882	1147	883	1135	883	1138	882	1135	879	1125	882	1125	878
1141	900	1141	900	1152	891	1139	887	1146	887	1141	882	1148	881	1136	883	1139	882	1136	880	1126	882	1126	879
1142	900	1142	899	1153	890	1140	887	1148	886	1142	881	1149	882	1137	883	1140	882	1137	879	1127	882	1127	880
1143	900	1143	900	1154	891	1141	887	1149	888	1143	881	1150	883	1138	883	1142	882	1138	880	1128	882	1128	880
1144	899	1144	899	1155	891	1142	887	1150	887	1144	881	1151	881	1139	883	1143	883	1139	881	1129	882	1129	879
1145	899	1145	898	1156	890	1143	886	1151	888	1145	882	1152	881	1140	883	1144	882	1140	881	1130	883	1130	879
1146	899	1146	898	1157	890	1145	887	1152	887	1146	882	1153	882	1141	884	1145	882	1141	880	1131	882	1131	878
1147	899	1147	899	1158	890	1146	887	1153	887	1147	882	1154	882	1142	882	1146	882	1142	881	1132	881	1133	879
1148	901	1148	899	1159	891	1147	887	1154	888	1148	882	1155	880	1143	884	1147	884	1143	879	1133	881	1134	879
1149	900	1149	899	1160	891	1148	887	1155	887	1149	882	1156	884	1144	883	1148	882	1144	880	1134	882	1135	879
1150	900	1150	899	1161	891	1149	887	1156	887	1150	882	1157	882	1145	882	1149	884	1145	881	1135	882	1136	879
1151	899	1152	899	1162	890	1150	888	1157	889	1151	881	1159	881	1146	884	1151	883	1146	880	1136	882	1137	880
1152	899	1153	899	1163	891	1151	886	1158	887	1152	883	1160	881	1147	884	1152	884	1148	880	1137	882	1138	879
1153	899	1154	898	1164	890	1152	889	1159	887	1153	881	1161	882	1148	883	1153	884	1149	880	1138	883	1139	880
1154	900	1155	898	1165	890	1153	888	1160	887	1154	882	1162	883	1149	883	1154	883	1150	881	1139	883	1140	878
1155	899	1156	898	1166	891	1154	888	1161	888	1155	883	1163	882	1150	884	1155	882	1151	880	1140	882	1141	879
1156	899	1157	899	1167	890	1155	888	1162	889	1156	881	1164	883	1151	884	1156	884	1152	881	1141	883	1142	879
1157	900	1158	899	1168	891	1156	887	1163	888	1157	881	1165	882	1152	883	1157	882	1153	880	1142	883	1143	878
1158	900	1159	898	1169	891	1157	888	1164	887	1158	881	1166	884	1153	883	1158	883	1154	881	1143	881	1144	879
1159	900	1160	899	1170	890	1158	887	1165	887	1159	881	1167	882	1154	883	1159	883	1155	878	1144	882	1145	879
1160	899	1161	899	1171	891	1159	887	1166	889	1161	882	1168	881	1155	882	1160	882	1156	881	1145	882	1146	879
1161	899	1162	899	1172	890	1160	887	1167	889	1162	882	1169	882	1156	884	1161	882	1157	880	1146	882	1147	878
1162	900	1163	899	1173	890	1161	887	1168	888	1163	883	1170	883	1157	883	1162	883	1158	881	1147	882	1148	878
1163	900	1164	898	1174	890	1162	887	1169	889	1164	882	1172	883	1158	885	1163	884	1159	879	1148	882	1149	878
1164	899	1165	899	1175	891	1163	888	1170	887	1165	881	1173	883	1159	884	1164	883	1160	881	1149	882	1150	879
1166	900	1166	900	1176	890	1164	888	1171	887	1167	881	1174	882	1160	884	1165	882	1161	879	1150	883	1151	878
1167	899	1167	899	1177	890	1165	887	1172	889	1168	882	1175	881	1161	884	1166	884	1162	880	1151	882	1152	878
1168	900	1168	898	1178	891	1166	889	1173	887	1169	883	1176	882	1163	882	1167	883	1163	880	1152	882	1153	879
1169	899	1169	899	1179	890	1167	887	1174	888	1170	880	1177	883	1164	883	1168	882	1164	880	1153	883	1154	878
1170	900	1170	898	1180	891	1168	888	1175	888	1171	881	1178	882	1165	883	1169	882	1165	879	1154	882	1156	878
1171	899	1171	898	1181	890	1169	887	1176	888	1172	882	1179	883	1166	884	1170	884	1166	881	1155	883	1157	879
1172	901	1172	900	1183	891	1170	888	1177	888	1173	881	1180	882	1167	885	1171	883	1167	881	1156	882	1158	879
1174	900	1173	898	1184	890	1173	887	1178	887	1174	881	1181	883	1168	883	1172	884	1168	880	1158	882	1159	878
1175	899	1174	899	1185	890	1174	888	1180	888	1175	881	1182	881	1169	883	1173	884	1169	881	1159	883	1160	879
1176	899	1175	899	1186	890	1175	887	1181	888	1176	881	1183	881	1170	883	1174	882	1170	879	1160	882	1161	879
1177	899	1176	899	1188	891	1176	887	1183	888	1177	881	1184	882	1171	883	1175	884	1171	880	1161	883	1162	879
1178	899	1177	898	1189	891	1177	886	1184	887	1178	882	1185	883	1172	885	1176	882	1172	881	1162	883	1163	878
1179	899	1178	899	1190	891	1178	888	1185	886	1179	881	1186	882	1173	883	1177	883	1173	881	1163	883	1164	878
1180	900	1179	898	1191	890	1179	888	1186	886	1180	882	1187	882	1174	883	1178	883	1174	878	1164	883	1165	878
1181	900	1180	899	1192	892	1180	887	1187	887	1181	882	1188	882	1175	883	1179	882	1175	880	1165	882	1166	878
1182	899	1181	899	1193	891	1181	887	1188	887	1182	883	1189	881	1176	884	1181	887	1176	881	1166	882	1167	878
1183	899	1183	899	1194	892	1182	887	1189	887	1183	881	1190	881	1177	884	1182	883	1178	880	1167	882	1168	878
1184	900	1184	899	1195	892	1183	887	1190	888	1184	882	1191	883	1178	882	1183	883	1179	879	1168	882	1169	878
1185	899	1185	899	1196	890	1184	887	1191	887	1185	881	1192	883	1179	885	1184	884	1180	879	1169	883	1170	880
1186	899	1186	899	1197	890	1185	887	1192	888	1186	881	1193	881	1180	884	1185	882	1181	879	1170	882	1171	879
1187	899	1187	899	1198	891	1186	887	1193	888	1187	882	1194	882	1181	882	1186	883	1182	880	1171	882	1172	878
1188	899	1188	899	1199	891	1187	888	1194	887	1188	882	1195	883	1182	883	1187	882	1183	880	1172	882	1173	879
1189	899	1189	899	1200	892	1188	887	1195	887	1189	882	1196	881	1183	883	1188	884	1184	881	1173	882	1174	879
1190	900	1190	899	1201	891	1189	887	1196	887	1190	881	1197	883	1184	886	1190	882	1185	881	1174	882	1175	879
1191	900	1191	899	1202	891	1190	887	1197	887	1192	881	1198	881	1185	883	1191	882	1186	880	1175	882	1176	879
1192	899	1192	898	1203	889	1191	887	1198	888	1193	882	1199	883	1186	884	1192	882	1187	879	1176	882	1177	879
1193	900	1193	900	1204	890	1192	887	1199	887	1194	883	1200	882	1188	884	1193	883	1188	882	1177	882	1178	881
1194	899	1194	900	1205	891	1193	886	1200	886	1195	881	1201	883	1189	883	1194	883	1189	881	1178	883	1179	879
1195	899	1195	899	1206	890	1194	888	1201	887	1196	884	1202	882	1190	883	1195	882	1190	879	1179	882	1180	879
1196	900	1196	899	1207	890	1195	887	1202	888	1197	882	1204	882	1191	884	1196	884	1191	880	1180	883	1181	878
1197	899	1197	899	1208	891	1196	888	1203	887	1198	882	1205	882	1192	883	1197	884	1192	880	1181	883	1182	880
1198	900	1198	900	1209	890	1197	887	1204	887	1199	881	1206	885	1193	885	1198	883	1193	881	1182	882	1183	879
1199	899	1199	899	1210	891	1198	887	1205	887	1200	882	1207	882	1194	883	1199	884	1194	880	1183	882	1184	879
1200	899	1200	899	1211	891	1199	887	1206	887	1201	882	1208	881	1195	883	1200	884	1195	880	1184	883	1185	880
1201	899	1201	899	1212	890	1201	887	1207	887	1202	881	1209	882	1196	883	1201	884	1196	881	1185	883	1186	879
1202	899	1202	899	1213	890	1202	887	1208	886	1203	882	1211	882	1197	884	1202	883	1197	880	1186	882	1188	879
1203	899	1203	899	1214	891	1203	888	1209	887	1204	881	1212	881	1199	882	1203	883	1198	880	1188	884	1189	880
1204	899	1205	899	1215	891	1204	888	1210	887	1205	880	1213	883	1200	883	1204	884	1199	881	1189	882	1190	878
1206	900	1206	899	1216	890	1205	888	1211	888	1206	881	1214	881	1201	883	1205	882	1200	880	1190	882	1191	880
1207	900	1207	899	1218	890	1206	887	1213	889	1207	881	1215	882	1202	882	1206	882	1201	881	1191	882	1192	878
1208	900	1208	898	1219	890	1207	886	1214	888	1208	882	1216	883	1203	883	1207	883	1202	880	1192	883	1193	879
1209	900	1209	899	1220	890	1208	887	1215	887	1209	881	1217	882	1204	884	1208	884	1203	882	1193	882	1194	878
1210	899	1210	898	1221	891	1209	887	1216	888	1210	882	1218	884	1205	883	1209	883	1204	880	1194	882	1195	879
1211	899	1211	898	1222	891	1210	887	1217	887	1211	882	1219	881	1206	882	1210	883	1205	880	1195	882	1196	878
1212	899	1212	899	1223	890	1211	888	1218	887	1212	882	1220	881	1207	882	1211	882	1206	881	1196	882	1197	878
1213	899	1213	900	1225	890	1212	887	1219	887	1213	882	1221	882	1208	883	1212	882	1208	881	1197	883	1198	879
1214	900	1214	898	1226	891	1213	887	1220	887	1214	880	1222	881	1209	883	1213	882	1209	881	1198	882	1199	880
1215	900	1215	898	1227	890	1214	887	1222	889	1215	881	1223	882	1210	883	1214	884	1210	879	1199	882	1200	878
1216	899	1216	899	1228	890	1215	889	1223	888	1216	882	1224	882	1211	883	1215	883	1211	881	1200	882	1201	879
1217	899	1217	898	1229	889	1216	888	1224	889	1217	882	1225	883	1212	883	1216	882	1212	880	1201	882	1202	879
1218	901	1219	899	1230	891	1217	888	1225	888	1218	882	1226	881	1213	884	1217	882	1213	880	1202	884	1203	879
1219	899	1220	898	1231	890	1219	886	1226	887	1219	881	1227	882	1214	883	1218	884	1214	879	1203	882	1204	880
1220	900	1221	899	1232	890	1220	886	1227	887	1220	881	1228	881	1215	883	1219	883	1215	881	1204	881	1205	881
1221	899	1222	898	1233	891	1221	889	1228	887	1222	881	1229	882	1216	885	1220	882	1216	879	1205	883	1206	880
1223	900	1223	899	1234	890	1222	887	1229	887	1223	882	1230	883	1217	883	1222	883	1217	880	1206	883	1207	881
1224	899	1224	899	1235	891	1223	887	1230	887	1224	879	1231	882	1218	883	1223	883	1218	881	1207	883	1208	878
1225	899	1225	898	1236	890	1224	888	1231	887	1225	882	1232	882	1219	883	1224	882	1219	879	1208	882	1209	879
1226	899	1226	898	1237	890	1225	887	1232	887	1226	884	1233	883	1220	883	1225	883	1220	880	1209	882	1210	878
1227	899	1227	899	1238	890	1226	886	1233	888	1227	882	1234	882	1221	884	1227	883	1221	880	1210	882	1211	879
1228	900	1228	899	1239	890	1227	887	1234	888	1229	881	1236	883	1222	885	1228	883	1222	881	1211	883	1212	878
1229	900	1229	898	1240	891	1228	887	1235	887	1230	883	1237	882	1223	883	1229	882	1223	880	1212	882	1213	878
1230	900	1230	899	1241	891	1229	889	1236	889	1231	881	1238	881	1224	885	1230	884	1224	879	1214	883	1214	879
1231	900	1231	898	1242	890	1230	887	1237	888	1232	881	1239	882	1225	883	1231	882	1225	879	1215	882	1215	880
1232	899	1232	899	1243	890	1231	887	1238	888	1233	882	1240	882	1226	884	1232	882	1226	879	1216	882	1216	879
1233	899	1233	899	1244	890	1232	888	1239	887	1234	882	1241	882	1227	884	1233	882	1227	879	1217	883	1217	879
1234	900	1234	898	1245	890	1234	887	1240	888	1235	881	1242	881	1228	884	1234	884	1228	880	1218	881	1218	879
1235	900	1235	900	1246	890	1235	888	1241	887	1236	881	1243	882	1229	885	1235	883	1229	881	1219	882	1219	879
1236	899	1236	899	1247	891	1236	888	1242	886	1237	881	1244	881	1230	884	1236	882	1230	881	1220	883	1221	879
1237	898	1237	899	1248	891	1237	886	1243	889	1238	883	1245	883	1232	883	1237	882	1231	881	1221	884	1222	879
1238	899	1238	898	1249	892	1238	887	1244	889	1239	882	1246	881	1233	883	1238	883	1232	880	1222	883	1223	879
1240	900	1239	898	1250	890	1239	886	1245	887	1240	880	1247	881	1234	883	1239	883	1233	881	1223	883	1224	879
1241	899	1240	899	1251	891	1240	887	1247	886	1241	881	1248	882	1235	883	1240	882	1234	881	1224	882	1225	879
1242	900	1241	899	1252	890	1241	887	1248	887	1242	881	1249	882	1237	883	1241	884	1236	880	1225	882	1226	878
1243	900	1242	898	1254	891	1242	887	1249	888	1243	882	1250	882	1238	883	1242	884	1237	881	1226	882	1227	880
1244	899	1243	900	1255	890	1243	887	1250	886	1244	882	1251	879	1239	883	1243	883	1238	880	1227	884	1228	879
1245	900	1244	899	1256	890	1244	888	1251	887	1245	882	1252	882	1240	883	1244	882	1239	880	1228	883	1229	879
1246	900	1245	899	1257	891	1245	888	1252	888	1246	882	1253	882	1241	883	1245	882	1240	879	1229	882	1230	878
1247	899	1247	898	1258	890	1246	888	1253	888	1247	880	1254	882	1242	882	1246	882	1241	880	1230	882	1231	878
1248	900	1248	900	1259	891	1247	888	1254	886	1248	882	1255	883	1243	883	1247	885	1242	879	1231	882	1232	878
1249	899	1249	900	1260	890	1248	888	1255	887	1249	882	1257	881	1244	883	1248	882	1243	880	1232	882	1233	878
1250	900	1250	899	1261	890	1249	887	1256	889	1250	881	1258	884	1245	883	1249	882	1244	880	1233	881	1234	880
1251	900	1252	899	1262	890	1250	888	1257	888	1251	882	1259	882	1246	884	1250	882	1245	880	1234	883	1235	879
1252	899	1253	899	1263	890	1251	887	1258	886	1252	882	1260	882	1247	882	1251	884	1246	881	1235	882	1236	879
1253	899	1254	899	1264	890	1252	888	1259	888	1253	880	1261	883	1248	884	1252	885	1247	879	1236	882	1237	880
1254	900	1255	898	1265	892	1253	888	1260	887	1255	881	1262	883	1249	883	1254	883	1248	881	1237	883	1238	879
1255	899	1256	898	1266	890	1254	887	1261	888	1256	882	1263	881	1250	883	1255	882	1249	880	1238	883	1239	879
1256	898	1257	898	1267	890	1255	888	1262	887	1257	884	1264	884	1251	884	1256	883	1250	880	1239	882	1240	878
1257	899	1258	899	1268	891	1256	887	1263	888	1258	883	1265	882	1252	883	1257	883	1251	880	1241	882	1241	878
1258	900	1259	899	1269	890	1257	887	1264	888	1259	883	1266	882	1253	884	1258	884	1252	880	1242	881	1242	879
1259	899	1260	898	1270	890	1258	887	1265	888	1260	882	1267	883	1254	883	1259	882	1253	880	1243	883	1243	880
1260	899	1261	899	1271	891	1259	888	1266	888	1261	882	1268	881	1255	883	1260	884	1254	882	1244	882	1244	879
1261	899	1262	898	1272	891	1260	890	1267	887	1262	882	1269	882	1256	883	1261	881	1255	880	1245	881	1245	879
1262	899	1263	899	1273	890	1261	886	1268	888	1263	882	1270	881	1257	882	1262	883	1256	881	1246	881	1246	879
1263	899	1264	899	1274	890	1262	888	1269	887	1264	880	1271	882	1258	885	1264	883	1257	880	1247	882	1247	879
1264	900	1265	899	1275	892	1263	887	1270	888	1265	882	1273	882	1259	883	1265	882	1258	881	1248	882	1248	879
1265	900	1266	899	1276	891	1265	887	1271	887	1266	883	1274	883	1260	883	1266	882	1259	880	1249	883	1249	878
1266	900	1267	899	1277	890	1266	887	1273	887	1267	883	1275	881	1261	883	1267	882	1260	879	1250	882	1250	879
1267	899	1268	899	1278	892	1267	887	1274	888	1268	881	1276	881	1262	883	1268	884	1261	880	1251	883	1251	878
1268	900	1269	899	1279	891	1268	887	1275	887	1269	882	1277	881	1263	883	1269	882	1263	881	1252	882	1253	880
1269	899	1270	899	1281	891	1269	888	1277	889	1270	880	1278	882	1264	884	1270	882	1264	879	1253	882	1254	878
1270	900	1271	899	1282	890	1270	888	1278	888	1271	881	1279	881	1265	882	1271	884	1265	879	1254	882	1255	879
1271	900	1272	899	1283	891	1271	887	1279	887	1272	881	1280	883	1266	884	1272	882	1266	881	1255	883	1256	879
1273	899	1273	899	1284	892	1272	887	1280	887	1273	881	1281	881	1268	883	1273	882	1267	880	1256	883	1257	878
1274	899	1274	898	1285	890	1273	888	1281	886	1274	882	1282	882	1269	883	1274	883	1268	881	1257	882	1258	879
1275	900	1275	899	1286	890	1275	887	1282	888	1275	882	1283	883	1270	884	1275	882	1269	882	1258	884	1259	879
1276	900	1276	898	1287	890	1276	888	1283	889	1276	882	1284	883	1272	883	1276	882	1270	881	1259	882	1260	879
1277	900	1277	899	1288	890	1277	888	1284	887	1277	883	1285	882	1273	883	1277	884	1271	881	1260	884	1261	879
1278	899	1278	899	1289	892	1278	886	1285	887	1278	882	1286	882	1274	883	1278	884	1272	881	1261	883	1262	879
1279	899	1279	898	1290	891	1279	887	1286	889	1279	881	1287	883	1275	883	1279	882	1273	880	1262	884	1263	879
1280	900	1280	898	1292	891	1280	887	1287	887	1281	881	1288	882	1276	884	1280	884	1274	880	1263	881	1264	879
1281	900	1281	899	1293	892	1281	887	1288	886	1282	882	1289	883	1278	883	1281	882	1275	879	1264	882	1265	879
1282	900	1282	898	1294	890	1282	888	1289	887	1283	882	1290	881	1279	883	1282	883	1276	880	1265	883	1266	879
1283	900	1283	899	1295	892	1283	887	1290	889	1284	881	1291	881	1280	883	1283	882	1277	880	1266	884	1267	878
1284	899	1284	898	1296	891	1284	886	1291	887	1285	882	1292	882	1281	883	1284	883	1278	881	1267	882	1268	879
1285	900	1286	899	1297	890	1285	887	1292	888	1286	882	1293	884	1282	884	1285	883	1279	879	1268	882	1269	878
1286	899	1287	898	1298	891	1286	887	1293	887	1287	883	1294	882	1283	883	1286	884	1280	881	1269	882	1270	879
1287	899	1288	899	1299	891	1287	887	1294	887	1288	881	1295	882	1284	883	1287	883	1281	881	1270	882	1271	879
1288	900	1289	899	1300	891	1288	887	1295	888	1289	882	1296	882	1285	884	1288	883	1282	880	1271	882	1272	878
1290	899	1290	898	1301	891	1289	887	1296	888	1290	881	1297	882	1286	883	1289	882	1283	881	1272	883	1273	879
1291	899	1291	899	1302	890	1290	888	1297	888	1291	882	1298	882	1287	883	1290	882	1284	881	1274	883	1274	878
1292	899	1292	898	1303	890	1291	887	1298	887	1292	880	1299	882	1288	884	1291	882	1285	881	1275	882	1275	879
1293	899	1294	898	1304	891	1292	887	1299	887	1293	881	1300	882	1289	885	1292	883	1286	880	1276	882	1276	879
1294	899	1295	899	1305	891	1293	888	1300	888	1294	881	1301	881	1290	884	1293	882	1287	881	1277	883	1277	880
1295	900	1296	899	1306	891	1294	887	1301	886	1295	882	1302	882	1291	883	1295	885	1288	881	1278	884	1278	879
1296	899	1297	899	1307	890	1295	887	1302	888	1296	882	1303	882	1292	884	1296	882	1289	880	1279	882	1279	879
1297	900	1298	898	1308	891	1296	887	1303	887	1297	881	1304	882	1293	883	1297	883	1290	880	1280	882	1281	879
1298	899	1299	898	1309	890	1297	887	1304	888	1298	882	1306	882	1294	883	1298	882	1291	881	1281	881	1282	878
1299	899	1300	899	1310	890	1298	887	1305	888	1299	883	1307	882	1295	885	1299	883	1293	880	1282	879	1283	879
1300	899	1301	899	1311	891	1299	887	1306	887	1300	881	1308	882	1296	885	1300	883	1294	881	1283	882	1284	880
1301	900	1302	899	1312	891	1300	886	1308	887	1302	882	1309	882	1297	885	1301	880	1295	881	1284	883	1285	878
1302	900	1303	899	1313	890	1303	887	1309	887	1303	881	1310	882	1298	884	1302	884	1296	881	1285	883	1286	878
1303	899	1304	900	1314	892	1304	886	1310	887	1304	881	1311	882	1299	883	1303	882	1297	879	1286	883	1287	879
1304	899	1305	899	1315	891	1305	887	1311	887	1305	882	1312	882	1300	884	1304	882	1298	880	1287	882	1288	880
1305	899	1306	898	1316	891	1306	887	1312	887	1306	883	1313	882	1301	883	1306	882	1299	880	1288	882	1289	878
1306	900	1307	898	1317	891	1307	887	1313	887	1307	882	1314	881	1302	883	1307	883	1300	880	1289	882	1290	879
1307	899	1308	899	1318	890	1308	888	1314	888	1308	881	1315	882	1303	883	1308	884	1301	880	1290	883	1291	879
1308	899	1309	898	1319	890	1309	887	1315	887	1309	882	1316	883	1304	883	1309	883	1302	881	1291	882	1292	879
1310	900	1311	900	1320	892	1310	887	1316	888	1310	882	1317	882	1305	883	1310	883	1303	880	1292	883	1293	880
1311	899	1312	900	1321	890	1311	887	1317	890	1311	883	1318	882	1306	882	1311	884	1304	880	1293	882	1294	880
1312	900	1313	899	1323	890	1312	887	1318	887	1312	881	1319	882	1307	883	1312	883	1305	881	1294	883	1295	880
1313	900	1314	899	1324	890	1313	888	1320	888	1314	883	1320	883	1308	883	1313	882	1306	880	1295	882	1296	879
1314	899	1315	898	1325	890	1314	888	1321	887	1315	882	1321	881	1310	881	1314	883	1307	880	1296	882	1297	878
1315	899	1316	899	1326	891	1315	887	1322	886	1316	881	1322	881	1311	883	1315	884	1308	880	1297	882	1298	878
1316	900	1317	899	1327	890	1316	888	1323	887	1317	883	1323	881	1312	884	1316	883	1309	879	1298	883	1299	879
1317	900	1318	899	1328	891	1317	887	1324	889	1318	881	1324	881	1314	883	1317	883	1310	880	1299	882	1300	878
1318	901	1319	899	1330	890	1318	888	1325	887	1319	882	1325	882	1315	884	1318	882	1311	881	1300	882	1301	880
1319	900	1320	899	1331	891	1319	887	1326	888	1320	882	1326	882	1316	882	1319	883	1312	881	1301	882	1302	879
1320	901	1321	899	1332	890	1320	888	1327	887	1321	882	1327	882	1317	883	1320	885	1313	881	1302	882	1303	880
1321	899	1322	898	1333	891	1321	887	1328	887	1322	882	1328	883	1318	884	1321	884	1314	881	1303	882	1304	879
1322	900	1323	898	1334	891	1322	887	1329	888	1323	882	1329	883	1319	884	1322	882	1315	880	1304	882	1305	878
1323	900	1324	899	1335	890	1323	888	1330	889	1324	881	1330	884	1320	884	1323	883	1316	880	1305	882	1306	880
1324	899	1325	900	1336	890	1325	887	1331	888	1325	881	1331	881	1321	883	1324	882	1317	879	1306	882	1307	878
1325	899	1326	899	1337	890	1326	888	1332	887	1326	882	1332	882	1322	884	1325	882	1318	881	1308	882	1308	879
1326	900	1327	899	1338	890	1327	888	1333	888	1327	881	1333	883	1323	882	1326	882	1320	881	1309	882	1309	879
1327	900	1328	898	1339	890	1328	888	1334	887	1328	881	1334	881	1324	883	1327	884	1321	881	1310	883	1310	878
1328	900	1329	898	1340	892	1329	887	1335	888	1329	882	1336	882	1325	883	1328	883	1322	880	1311	883	1312	880
1329	899	1330	900	1341	891	1330	887	1336	888	1330	882	1337	882	1326	884	1330	883	1323	881	1312	883	1313	878
1330	899	1331	899	1342	891	1331	879	1337	887	1331	882	1338	882	1327	884	1331	882	1324	880	1313	882	1314	879
1332	900	1332	899	1343	890	1332	888	1339	888	1332	881	1339	881	1328	883	1332	883	1325	880	1314	882	1315	878
1333	899	1333	899	1344	890	1334	887	1340	887	1333	881	1340	882	1329	883	1333	883	1326	879	1315	882	1316	881
1334	900	1334	899	1345	891	1335	886	1341	887	1334	882	1341	881	1330	883	1334	882	1327	881	1316	883	1317	878
1335	900	1335	899	1346	891	1336	887	1342	887	1335	881	1342	875	1331	883	1335	883	1328	880	1317	882	1318	880
1336	899	1336	900	1347	891	1337	887	1343	887	1336	882	1343	881	1332	884	1336	883	1329	881	1318	882	1319	879
1337	899	1338	899	1348	890	1338	887	1344	888	1337	881	1345	884	1333	884	1337	882	1330	880	1319	882	1320	879
1338	899	1339	899	1349	890	1339	887	1345	889	1338	883	1346	882	1334	882	1338	883	1331	880	1320	882	1321	879
1339	899	1340	898	1350	890	1340	887	1346	887	1339	882	1347	882	1335	883	1339	885	1332	880	1321	882	1322	879
1340	899	1342	899	1351	890	1341	887	1347	888	1340	881	1348	882	1336	882	1340	883	1333	881	1322	882	1323	879
1341	899	1343	899	1352	890	1342	886	1348	888	1342	880	1349	883	1337	883	1341	882	1334	880	1323	881	1324	878
1342	899	1344	899	1353	891	1343	886	1349	888	1343	881	1350	883	1338	884	1342	882	1335	879	1324	882	1325	878
1343	899	1345	899	1354	890	1344	887	1350	887	1344	882	1351	882	1340	884	1343	882	1336	881	1325	882	1326	878
1344	899	1346	899	1355	890	1345	888	1351	888	1345	882	1352	883	1341	883	1344	882	1337	880	1326	883	1327	879
1345	899	1347	899	1356	890	1346	888	1352	887	1346	882	1353	884	1342	883	1345	884	1338	879	1327	882	1328	879
1346	898	1348	899	1357	891	1347	887	1353	888	1347	881	1354	883	1343	883	1347	882	1339	880	1328	882	1329	878
1348	900	1349	898	1358	890	1348	887	1354	887	1349	883	1355	881	1344	884	1348	884	1340	880	1329	882	1330	879
1349	898	1350	900	1359	890	1349	888	1355	888	1350	881	1356	883	1345	883	1349	883	1341	879	1330	882	1331	878
1350	899	1351	900	1360	891	1350	887	1356	887	1351	881	1357	883	1346	883	1350	884	1342	880	1331	882	1332	880
1351	899	1352	899	1362	892	1352	888	1357	887	1352	882	1358	883	1347	884	1351	882	1343	880	1332	882	1333	879
1352	899	1353	899	1363	891	1353	886	1358	887	1353	882	1359	882	1348	884	1352	883	1344	881	1333	882	1334	880
1353	899	1354	899	1364	890	1354	887	1359	887	1354	881	1360	882	1349	883	1353	883	1345	879	1334	882	1335	880
1354	900	1355	899	1365	890	1355	888	1360	887	1355	881	1361	883	1350	884	1354	882	1346	881	1335	882	1336	879
1355	899	1356	899	1366	890	1356	888	1361	888	1356	882	1362	882	1351	882	1355	882	1348	880	1336	882	1337	879
1356	899	1357	899	1367	890	1357	887	1362	888	1357	883	1363	882	1352	883	1356	883	1349	880	1337	883	1338	879
1357	899	1358	899	1368	891	1358	887	1363	888	1358	882	1364	883	1353	885	1357	883	1350	880	1338	883	1339	879
1358	899	1359	899	1369	890	1359	886	1364	887	1359	882	1365	881	1354	884	1359	884	1351	880	1339	882	1341	880
1359	900	1360	899	1370	891	1360	887	1366	887	1360	881	1366	882	1355	882	1360	884	1352	880	1341	882	1342	879
1360	900	1361	899	1371	890	1361	887	1367	888	1361	883	1367	881	1356	885	1361	884	1353	879	1342	882	1343	878
1361	900	1362	900	1372	889	1362	888	1368	887	1362	880	1368	882	1357	884	1362	882	1354	880	1343	883	1344	878
1362	900	1363	899	1373	890	1363	887	1369	887	1363	881	1370	883	1358	884	1363	884	1355	881	1344	883	1345	878
1363	900	1364	899	1374	892	1364	888	1370	889	1364	881	1371	881	1360	884	1364	882	1356	881	1345	882	1346	878
1364	900	1365	899	1375	890	1365	887	1372	889	1365	882	1372	883	1361	884	1365	883	1357	881	1346	882	1347	879
1365	900	1366	900	1376	891	1366	888	1373	887	1366	880	1373	882	1362	884	1366	882	1358	879	1347	882	1348	879
1366	899	1367	898	1377	890	1367	887	1374	887	1367	881	1374	881	1363	883	1367	883	1359	881	1348	883	1349	881
1367	900	1368	899	1378	890	1368	887	1375	886	1368	882	1375	882	1364	882	1368	884	1360	880	1349	883	1350	878
1368	899	1369	899	1379	889	1369	887	1376	887	1369	883	1376	882	1365	883	1369	883	1361	881	1350	884	1351	879
1369	898	1370	899	1380	890	1370	886	1377	887	1370	881	1377	882	1366	882	1370	882	1362	881	1351	883	1352	878
1370	900	1371	899	1381	890	1371	887	1378	888	1371	881	1378	882	1367	884	1371	883	1363	880	1352	882	1353	880
1371	899	1372	899	1382	891	1372	886	1379	886	1372	880	1379	882	1368	883	1372	883	1364	880	1353	883	1354	878
1372	899	1374	899	1383	890	1373	888	1380	888	1373	881	1380	884	1369	885	1373	883	1365	881	1354	882	1355	880
1374	899	1375	898	1384	891	1374	888	1381	886	1374	882	1381	882	1371	883	1374	883	1366	881	1355	882	1356	880
1375	900	1376	899	1385	891	1376	887	1382	888	1375	883	1382	883	1372	883	1375	883	1367	880	1356	883	1357	879
1376	899	1377	898	1386	890	1377	888	1383	886	1377	881	1383	882	1373	882	1376	883	1368	881	1357	881	1358	879
1377	899	1378	899	1387	891	1378	888	1384	887	1378	883	1384	883	1374	885	1377	885	1369	881	1358	883	1359	879
1378	900	1379	899	1388	892	1379	888	1385	888	1379	881	1385	882	1375	882	1378	883	1370	881	1359	883	1360	879
1379	899	1380	899	1389	890	1380	888	1386	887	1380	882	1386	882	1376	883	1379	882	1371	881	1360	882	1361	879
1380	900	1381	899	1390	891	1381	889	1387	887	1381	882	1387	887	1377	884	1380	883	1373	880	1361	882	1362	880
1381	901	1382	898	1392	890	1382	888	1388	887	1382	883	1388	882	1378	883	1381	883	1374	880	1362	883	1363	879
1382	900	1383	898	1393	890	1383	887	1389	887	1383	882	1389	883	1379	884	1382	884	1375	881	1363	885	1364	880
1383	899	1384	899	1394	890	1384	888	1390	887	1384	881	1391	883	1380	882	1383	884	1376	880	1364	882	1365	880
1385	900	1385	899	1395	891	1386	887	1391	888	1385	883	1392	881	1381	883	1384	885	1377	880	1365	883	1366	880
1386	900	1386	900	1396	890	1387	887	1392	886	1386	881	1393	882	1382	885	1386	883	1378	880	1366	884	1367	878
1387	899	1387	897	1397	891	1388	887	1393	887	1387	881	1394	881	1383	883	1387	883	1379	880	1367	883	1369	879
1388	899	1388	899	1398	890	1389	887	1394	887	1388	882	1395	882	1384	883	1388	882	1380	880	1369	882	1370	878
1389	900	1389	898	1399	891	1390	888	1395	887	1389	882	1396	882	1385	884	1389	884	1381	879	1370	883	1371	878
1390	899	1390	898	1400	891	1391	887	1396	887	1391	881	1397	882	1386	883	1390	884	1382	880	1371	883	1372	880
1391	899	1392	899	1401	890	1392	888	1397	888	1392	881	1398	881	1387	883	1391	884	1383	879	1372	882	1373	878
1392	898	1393	899	1402	891	1393	887	1398	888	1393	881	1399	882	1388	884	1392	883	1384	880	1373	883	1374	878
1393	900	1394	899	1403	891	1394	888	1399	888	1394	881	1400	882	1389	883	1394	882	1385	880	1374	882	1375	878
1394	899	1395	899	1404	892	1395	886	1401	887	1395	882	1401	883	1390	884	1395	882	1386	880	1375	883	1376	879
1395	900	1396	899	1405	890	1396	887	1402	888	1396	883	1402	883	1391	883	1396	882	1387	882	1376	882	1377	880
1396	900	1397	900	1406	891	1397	888	1403	889	1397	882	1403	882	1392	883	1397	884	1388	880	1377	882	1378	878
1397	900	1398	899	1407	891	1398	887	1404	888	1398	881	1404	881	1393	882	1398	883	1389	880	1378	882	1379	880
1398	899	1399	899	1408	890	1399	887	1405	887	1399	880	1405	883	1394	884	1399	883	1390	880	1379	883	1380	879
1399	899	1400	899	1409	891	1400	887	1406	887	1400	881	1406	881	1395	889	1400	882	1391	880	1380	883	1381	879
1400	899	1401	899	1410	890	1401	887	1407	888	1401	880	1407	881	1398	883	1401	883	1392	879	1381	882	1382	879
1401	899	1402	900	1411	890	1402	888	1408	887	1402	882	1409	881	1399	884	1402	884	1393	882	1382	883	1383	879
1402	899	1403	899	1412	890	1403	887	1409	887	1403	881	1410	883	1400	885	1403	884	1394	880	1383	883	1384	878
1403	900	1404	899	1413	894	1404	887	1410	887	1404	882	1411	883	1401	882	1404	882	1395	880	1384	883	1385	877
1404	899	1405	899	1414	891	1405	887	1411	887	1405	882	1412	882	1402	884	1405	883	1396	880	1385	883	1386	879
1405	899	1406	899	1416	892	1406	887	1412	888	1406	881	1413	882	1403	882	1406	882	1397	882	1386	883	1387	879
1406	899	1407	899	1417	891	1407	887	1413	888	1407	882	1414	881	1404	883	1407	882	1398	881	1387	884	1388	878
1407	900	1408	898	1418	890	1408	887	1414	888	1408	882	1415	883	1405	883	1408	883	1399	879	1388	883	1389	879
1408	899	1410	899	1419	891	1410	888	1415	888	1409	881	1416	881	1406	884	1409	883	1400	881	1389	882	1390	878
1409	900	1411	899	1420	889	1411	888	1416	887	1410	883	1417	883	1407	885	1410	884	1402	880	1390	882	1391	880
1412	899	1412	898	1421	890	1412	887	1418	888	1412	882	1418	882	1408	883	1411	882	1403	880	1391	883	1392	880
1413	900	1413	899	1423	890	1413	886	1419	888	1413	882	1419	883	1409	883	1412	882	1404	880	1392	884	1393	878
1414	899	1414	900	1424	890	1414	888	1420	887	1414	881	1420	882	1410	883	1414	883	1405	880	1393	883	1394	879
1415	899	1415	899	1425	889	1415	887	1421	888	1415	881	1421	881	1411	883	1415	883	1406	879	1395	883	1395	880
1416	899	1416	898	1426	890	1416	887	1422	887	1416	880	1422	882	1412	883	1416	884	1407	880	1396	882	1396	879
1417	899	1417	899	1427	889	1417	888	1423	888	1417	881	1423	882	1413	883	1417	884	1408	879	1397	883	1397	879
1418	899	1418	898	1428	890	1418	887	1424	887	1418	881	1424	882	1414	883	1418	882	1409	880	1398	882	1398	878
1419	900	1419	898	1429	890	1419	888	1425	888	1419	882	1425	882	1415	883	1419	882	1410	879	1399	882	1400	878
1420	899	1420	898	1430	891	1420	887	1426	887	1420	881	1426	882	1416	884	1420	884	1411	880	1400	883	1401	879
1421	900	1421	899	1431	891	1421	884	1427	887	1421	881	1427	883	1417	883	1421	884	1412	880	1401	882	1402	880
1422	899	1422	898	1432	891	1422	888	1428	887	1422	882	1428	882	1418	884	1422	884	1413	880	1402	882	1403	880
1423	899	1423	899	1433	891	1423	887	1429	886	1423	881	1429	881	1419	883	1423	883	1414	880	1403	883	1404	878
1424	900	1424	899	1434	891	1424	887	1431	887	1424	881	1430	882	1420	885	1424	882	1415	880	1404	883	1405	879
1425	899	1425	899	1435	889	1425	886	1432	889	1425	882	1431	882	1422	883	1425	882	1416	880	1405	884	1406	880
1426	899	1426	899	1436	891	1427	888	1433	888	1426	882	1433	881	1423	883	1426	882	1417	880	1406	882	1407	878
1427	899	1427	899	1437	891	1428	887	1434	887	1427	881	1434	881	1424	883	1427	882	1418	881	1407	882	1408	879
1428	900	1428	898	1438	891	1429	887	1435	887	1428	882	1435	881	1425	884	1428	883	1419	880	1408	881	1409	880
1429	899	1429	898	1439	890	1430	887	1436	887	1429	882	1436	882	1426	883	1429	884	1420	881	1409	882	1410	880
1431	899	1430	900	1440	890	1431	888	1437	887	1430	880	1437	882	1427	884	1430	882	1421	880	1410	882	1411	878
1432	899	1431	898	1441	891	1432	887	1438	888	1432	882	1439	882	1428	883	1431	883	1422	880	1411	882	1412	879
1433	899	1432	896	1442	890	1433	887	1439	888	1433	882	1440	882	1429	884	1432	884	1423	882	1412	882	1413	880
1434	899	1433	899	1443	890	1434	887	1440	887	1434	881	1441	882	1430	883	1433	884	1424	881	1413	882	1414	880
1435	900	1434	899	1444	890	1435	887	1441	887	1435	882	1442	882	1431	885	1434	882	1425	880	1414	882	1415	881
1436	900	1435	898	1445	891	1436	888	1442	886	1436	882	1443	881	1432	883	1435	882	1426	880	1415	882	1416	879
1437	899	1436	898	1446	891	1437	887	1443	889	1437	881	1444	883	1433	886	1436	881	1428	880	1416	882	1417	878
1438	900	1438	900	1447	891	1439	888	1444	887	1438	880	1445	881	1434	884	1437	882	1429	880	1417	882	1418	880
1439	900	1439	898	1448	890	1440	887	1445	887	1439	882	1446	881	1435	884	1438	883	1430	880	1418	881	1419	879
1440	899	1440	899	1449	891	1441	887	1446	888	1440	881	1447	882	1436	883	1440	884	1431	879	1419	883	1420	879
1441	899	1441	899	1450	891	1442	886	1447	887	1442	881	1448	882	1437	883	1441	885	1432	879	1420	883	1421	879
1442	899	1442	899	1451	891	1443	887	1448	888	1443	882	1449	881	1439	883	1442	884	1433	880	1421	884	1422	880
1443	899	1443	899	1452	890	1444	888	1449	888	1444	882	1450	882	1440	883	1443	883	1434	879	1422	882	1423	878
1444	900	1444	898	1454	891	1445	888	1450	887	1445	881	1451	882	1441	884	1444	883	1435	880	1424	882	1425	880
1445	899	1445	899	1455	891	1446	888	1451	888	1446	882	1452	883	1442	884	1445	882	1436	880	1425	882	1426	879
1446	898	1447	898	1456	891	1447	887	1452	888	1447	881	1453	882	1443	883	1446	883	1437	881	1426	882	1427	879
1447	900	1448	899	1457	891	1448	887	1453	887	1448	881	1454	881	1444	883	1447	882	1438	880	1427	882	1428	878
1448	899	1449	898	1458	891	1449	888	1454	887	1449	881	1455	881	1445	884	1449	884	1439	880	1428	884	1429	880
1449	899	1450	898	1459	891	1450	887	1455	888	1450	882	1456	882	1446	884	1450	882	1440	880	1429	883	1430	880
1450	897	1451	899	1460	890	1451	887	1456	887	1451	881	1457	881	1447	885	1451	882	1441	881	1430	883	1431	881
1451	899	1452	898	1461	890	1452	887	1457	889	1452	880	1458	883	1448	883	1452	882	1442	880	1431	882	1432	879
1452	899	1453	898	1462	891	1453	887	1460	888	1453	881	1459	882	1449	883	1453	884	1443	879	1432	883	1433	879
1453	900	1454	898	1463	890	1454	886	1461	887	1454	881	1460	882	1450	883	1454	882	1444	880	1433	882	1434	880
1454	899	1455	899	1464	891	1455	887	1462	887	1455	882	1461	883	1451	883	1455	882	1445	879	1434	884	1435	878
1455	900	1456	899	1465	890	1456	887	1463	887	1456	882	1462	881	1452	883	1456	883	1446	881	1435	883	1436	879
1456	899	1457	899	1466	891	1457	887	1464	887	1457	882	1463	882	1453	883	1457	884	1447	880	1436	883	1437	878
1457	900	1458	899	1467	890	1458	887	1465	886	1458	883	1465	882	1454	883	1458	882	1448	880	1437	883	1438	879
1458	899	1459	899	1468	890	1459	888	1466	887	1459	881	1466	883	1455	885	1459	884	1449	879	1438	883	1439	879
1459	900	1460	900	1469	891	1460	887	1467	887	1461	881	1467	882	1456	884	1460	884	1450	882	1439	882	1440	878
1460	899	1461	899	1470	890	1461	887	1468	888	1462	881	1468	883	1457	883	1461	884	1451	880	1440	882	1441	879
1461	899	1462	899	1471	891	1462	886	1469	887	1463	881	1469	882	1458	883	1462	882	1452	881	1441	883	1442	879
1463	899	1463	899	1472	890	1463	887	1470	889	1464	882	1470	881	1460	883	1463	882	1453	880	1442	883	1443	878
1464	899	1464	898	1473	890	1464	887	1471	887	1465	882	1471	882	1461	884	1464	884	1454	880	1443	883	1444	879
1465	899	1465	898	1474	891	1465	887	1472	887	1466	882	1472	882	1462	884	1465	884	1456	880	1444	884	1445	879
1466	899	1466	899	1475	890	1466	884	1473	886	1467	881	1473	882	1463	883	1466	881	1457	879	1445	882	1446	878
1467	900	1467	898	1476	890	1468	887	1474	887	1468	883	1474	882	1464	883	1467	883	1458	880	1446	883	1447	879
1468	899	1468	898	1477	890	1469	888	1475	886	1469	883	1475	882	1465	883	1468	883	1459	879	1447	883	1448	879
1469	900	1469	899	1478	894	1471	886	1476	888	1470	888	1476	881	1466	883	1469	882	1460	881	1448	883	1449	880
1470	899	1470	898	1479	891	1472	887	1477	886	1471	881	1477	882	1467	883	1470	883	1461	880	1450	882	1450	879
1471	899	1471	898	1480	890	1473	887	1478	887	1472	881	1478	884	1468	883	1471	883	1462	880	1451	882	1452	879
1472	899	1472	899	1482	891	1474	888	1479	887	1473	882	1481	881	1469	883	1472	884	1463	881	1452	884	1453	880
1473	899	1474	899	1483	891	1475	888	1480	889	1475	881	1482	882	1470	884	1473	882	1464	882	1453	882	1454	880
1474	899	1475	898	1484	891	1476	888	1482	889	1476	882	1483	882	1471	884	1475	884	1465	882	1454	883	1455	880
1475	899	1476	899	1485	891	1477	887	1483	888	1477	882	1484	883	1472	883	1476	882	1466	880	1455	882	1456	879
1476	899	1477	899	1486	891	1478	887	1484	887	1478	881	1485	882	1473	882	1477	882	1467	880	1456	883	1457	880
1477	900	1478	899	1487	890	1479	887	1485	887	1479	881	1486	881	1474	883	1478	882	1468	881	1457	882	1458	879
1478	899	1479	898	1488	891	1480	888	1486	887	1480	881	1487	882	1475	883	1479	884	1469	880	1458	882	1459	880
1479	899	1480	899	1490	891	1481	887	1487	887	1481	882	1488	882	1476	882	1480	882	1470	882	1459	882	1460	880
1480	900	1481	898	1491	890	1482	887	1488	887	1482	882	1489	882	1477	882	1481	882	1471	880	1460	884	1461	879
1481	900	1482	898	1492	890	1483	887	1489	887	1483	881	1490	881	1478	883	1482	884	1472	881	1461	883	1462	879
1482	899	1483	899	1493	892	1484	887	1490	889	1484	882	1491	882	1479	883	1483	883	1473	881	1462	883	1463	879
1483	899	1484	899	1494	890	1485	888	1491	887	1485	881	1492	882	1481	882	1484	884	1474	880	1463	882	1464	877
1484	899	1485	899	1495	890	1486	887	1492	887	1486	883	1493	882	1482	883	1485	884	1475	879	1464	882	1465	879
1485	899	1486	898	1496	890	1487	887	1493	886	1487	880	1494	884	1483	882	1487	882	1476	881	1465	882	1466	879
1486	899	1487	898	1497	892	1488	886	1494	888	1488	882	1495	883	1484	884	1488	883	1477	882	1466	882	1467	880
1487	899	1488	899	1498	890	1489	886	1495	887	1489	882	1496	881	1485	883	1489	884	1478	880	1467	883	1468	879
1489	899	1490	898	1499	890	1490	888	1496	887	1491	882	1497	881	1486	883	1490	884	1479	880	1468	883	1469	878
1490	900	1491	899	1500	890	1491	887	1497	887	1492	882	1498	881	1487	883	1491	883	1480	881	1469	883	1470	878
1491	899	1492	898	1501	891	1492	887	1498	887	1493	882	1499	881	1488	883	1492	882	1481	880	1470	883	1471	880
1492	899	1493	899	1502	891	1493	886	1499	887	1494	881	1500	883	1489	884	1493	882	1482	880	1471	883	1472	879
1493	899	1494	898	1503	890	1494	887	1500	886	1495	881	1501	882	1490	883	1494	883	1483	879	1472	882	1473	878
1495	899	1495	898	1504	890	1495	888	1501	887	1496	882	1502	884	1491	883	1495	882	1484	880	1473	883	1474	880
1496	899	1496	899	1505	890	1496	888	1502	889	1497	882	1503	883	1492	883	1496	882	1485	881	1474	883	1475	879
1497	899	1497	898	1506	890	1497	887	1503	886	1498	880	1504	881	1493	882	1497	884	1487	880	1475	882	1476	880
1498	899	1498	899	1507	890	1498	887	1504	888	1499	883	1505	883	1495	883	1498	883	1488	881	1477	882	1477	880
1499	900	1499	898	1508	890	1499	887	1505	887	1500	882	1507	882	1496	883	1499	884	1489	880	1478	881	1478	878
1500	899	1501	899	1509	890	1500	888	1506	888	1501	882	1508	883	1497	883	1500	882	1490	881	1479	883	1480	880
1501	899	1502	900	1510	891	1501	887	1508	890	1502	881	1509	882	1498	883	1501	884	1491	880	1480	882	1481	879
1502	899	1503	898	1511	891	1502	888	1509	887	1503	881	1510	882	1499	883	1502	883	1492	882	1481	882	1482	879
1503	900	1504	898	1512	890	1504	888	1510	888	1504	882	1511	882	1500	883	1503	884	1493	880	1482	882	1483	878
1504	899	1505	899	1513	891	1505	887	1512	888	1505	882	1512	882	1501	885	1504	884	1494	878	1483	883	1484	879
1505	901	1506	898	1514	891	1506	887	1513	888	1506	883	1513	881	1502	883	1506	884	1495	880	1484	882	1485	879
1506	899	1507	899	1515	891	1507	888	1514	888	1507	882	1514	882	1503	884	1507	882	1496	880	1485	883	1486	880
1507	899	1508	899	1516	890	1508	887	1515	888	1508	881	1515	882	1504	882	1508	884	1497	881	1486	882	1487	879
1508	899	1509	898	1517	891	1509	887	1516	888	1509	880	1516	882	1505	883	1509	884	1498	881	1487	883	1488	879
1509	895	1510	898	1518	890	1510	887	1517	887	1510	883	1517	883	1506	885	1510	882	1499	880	1488	883	1489	879
1510	899	1511	899	1520	891	1511	888	1518	887	1511	880	1518	882	1507	884	1511	883	1500	880	1489	882	1490	880
1511	900	1512	899	1521	890	1512	887	1519	889	1512	881	1519	882	1508	883	1512	883	1501	879	1490	883	1491	879
1512	900	1513	899	1522	890	1513	888	1520	888	1513	882	1520	883	1509	883	1513	882	1502	880	1491	883	1492	879
1513	899	1514	898	1523	890	1514	887	1521	888	1514	881	1521	883	1510	884	1514	882	1503	880	1492	882	1493	880
1514	900	1515	899	1524	891	1515	887	1522	887	1515	882	1522	882	1511	884	1515	882	1504	879	1493	883	1494	881
1515	899	1516	899	1525	891	1516	888	1523	888	1516	882	1523	882	1512	883	1516	883	1505	880	1494	882	1495	880
1516	899	1517	900	1526	891	1517	886	1524	887	1518	882	1524	882	1513	884	1517	884	1506	881	1495	883	1496	879
1517	900	1518	899	1527	890	1518	888	1525	888	1519	881	1525	882	1514	883	1518	884	1507	881	1496	883	1497	879
1518	900	1519	898	1528	890	1519	887	1526	887	1520	884	1527	881	1515	883	1519	883	1508	880	1497	884	1498	880
1519	899	1520	898	1529	891	1521	887	1527	887	1522	882	1528	882	1516	882	1520	884	1509	880	1498	882	1499	880
1520	901	1521	898	1530	891	1522	887	1528	888	1523	882	1529	882	1517	883	1521	883	1510	881	1499	883	1500	880
1521	899	1522	899	1531	891	1523	887	1529	888	1524	882	1530	881	1518	885	1522	883	1511	880	1500	882	1501	879
1522	899	1523	899	1532	891	1524	887	1530	887	1525	881	1531	883	1519	883	1523	882	1512	880	1501	884	1502	879
1523	899	1524	899	1533	891	1525	886	1531	887	1526	882	1532	881	1520	883	1524	883	1513	880	1502	883	1503	878
1524	900	1525	899	1534	891	1526	887	1532	887	1527	881	1533	881	1522	883	1525	883	1515	880	1503	882	1504	878
1526	901	1526	899	1535	889	1527	887	1533	887	1528	882	1534	883	1523	883	1526	883	1516	881	1504	883	1505	880
1527	900	1527	899	1536	890	1528	888	1534	888	1529	883	1535	881	1524	884	1527	884	1517	880	1506	884	1506	879
1528	900	1528	899	1537	890	1529	887	1535	889	1530	881	1536	881	1525	883	1528	883	1518	880	1507	882	1507	879
1529	899	1529	898	1538	891	1530	887	1536	886	1531	882	1537	884	1526	884	1529	883	1519	880	1508	882	1508	879
1530	900	1530	899	1539	892	1531	887	1538	888	1533	881	1538	882	1527	884	1530	883	1520	880	1509	883	1509	881
1532	900	1531	899	1542	891	1532	887	1539	887	1534	881	1539	882	1528	883	1531	882	1521	880	1510	883	1510	879
1533	899	1532	899	1543	891	1533	886	1540	887	1535	882	1540	882	1529	883	1533	881	1522	881	1511	883	1511	879
1534	899	1534	898	1544	891	1534	886	1541	888	1536	884	1542	883	1530	883	1534	882	1523	879	1512	882	1513	879
1535	899	1535	899	1545	890	1535	887	1542	888	1537	884	1543	882	1531	885	1535	884	1524	879	1513	882	1514	879
1536	899	1537	899	1546	891	1536	887	1543	887	1538	882	1544	882	1532	884	1536	884	1525	882	1514	883	1515	880
1537	899	1538	899	1547	891	1537	887	1544	888	1539	882	1545	881	1533	883	1537	884	1526	880	1515	882	1516	879
1538	900	1539	898	1548	891	1538	887	1545	888	1540	881	1546	881	1534	883	1539	882	1527	880	1516	882	1517	879
1539	900	1540	899	1549	890	1540	888	1546	889	1541	882	1547	882	1535	883	1540	882	1528	880	1517	883	1518	880
1540	899	1541	899	1550	890	1541	887	1547	887	1542	881	1548	881	1536	883	1541	883	1529	881	1518	881	1519	880
1541	899	1542	898	1551	890	1542	886	1548	882	1543	882	1549	882	1537	884	1542	884	1530	880	1519	882	1520	879
1542	899	1543	899	1552	890	1543	887	1549	888	1544	882	1550	881	1538	883	1543	883	1531	880	1520	882	1521	879
1543	899	1544	899	1553	890	1544	886	1550	887	1545	882	1551	882	1539	883	1544	882	1532	879	1521	882	1522	879
1544	899	1545	898	1554	890	1545	886	1551	887	1546	882	1552	883	1540	883	1545	884	1533	880	1522	883	1523	880
1545	899	1546	899	1555	890	1546	886	1552	887	1547	881	1553	881	1541	884	1546	882	1534	880	1523	882	1524	879
1546	899	1547	899	1556	891	1547	887	1554	887	1548	882	1554	881	1542	883	1547	882	1535	881	1524	882	1525	879
1547	899	1548	899	1557	890	1548	887	1555	887	1549	883	1555	882	1543	882	1548	882	1536	880	1525	883	1526	878
1548	898	1549	899	1558	891	1549	887	1556	889	1550	882	1556	882	1544	884	1549	883	1537	880	1526	882	1527	880
1549	899	1550	899	1559	890	1550	887	1557	887	1551	882	1557	882	1545	884	1550	882	1538	880	1527	882	1528	879
1550	899	1551	899	1560	891	1551	887	1558	888	1552	881	1558	882	1546	884	1551	882	1539	881	1528	882	1529	878
1551	899	1552	898	1561	891	1552	887	1559	887	1553	881	1559	882	1548	883	1552	882	1540	881	1529	883	1530	878
1552	899	1553	898	1562	892	1553	888	1560	887	1554	880	1560	881	1549	883	1553	883	1541	881	1530	882	1531	879
1553	899	1554	899	1564	891	1554	887	1561	887	1555	881	1561	882	1550	883	1554	883	1542	879	1531	882	1532	879
1554	899	1555	899	1565	890	1555	887	1562	888	1556	882	1562	881	1551	883	1555	882	1543	880	1532	882	1533	879
1555	899	1556	898	1566	890	1556	888	1563	887	1557	881	1563	880	1552	883	1556	884	1544	880	1533	883	1534	880
1556	899	1557	898	1567	890	1557	887	1565	888	1559	882	1564	881	1553	884	1557	883	1546	879	1534	883	1535	880
1557	899	1558	899	1568	890	1558	887	1566	887	1560	881	1565	882	1554	884	1558	883	1547	882	1535	883	1536	878
1558	899	1559	899	1569	890	1559	888	1567	887	1561	882	1566	881	1555	882	1559	882	1548	880	1536	883	1537	880
1560	899	1560	898	1570	890	1560	888	1568	888	1562	881	1567	881	1556	883	1560	884	1549	881	1538	882	1538	880
1561	899	1561	899	1571	891	1561	888	1569	888	1563	883	1569	881	1557	882	1561	883	1550	880	1539	883	1539	882
1562	899	1562	899	1572	891	1563	886	1570	889	1564	881	1570	881	1558	884	1562	882	1551	881	1540	883	1540	880
1563	900	1563	899	1573	891	1564	887	1571	887	1565	882	1571	881	1559	882	1563	882	1552	880	1541	883	1541	878
1564	899	1564	900	1574	892	1565	887	1572	887	1566	882	1572	882	1560	883	1564	883	1553	879	1542	882	1542	878
1565	900	1566	899	1575	890	1566	887	1573	887	1567	882	1573	883	1561	888	1566	883	1554	881	1543	882	1543	879
1566	901	1567	900	1576	890	1567	886	1574	888	1569	882	1574	883	1562	884	1567	883	1555	881	1544	882	1544	878
1567	899	1568	899	1577	890	1568	887	1575	887	1570	881	1576	881	1564	884	1568	882	1556	881	1545	882	1546	879
1569	899	1569	899	1578	890	1569	887	1576	887	1571	882	1577	883	1565	883	1569	884	1557	880	1546	882	1547	878
1570	900	1570	899	1579	890	1570	888	1577	886	1572	883	1578	882	1566	883	1570	883	1558	880	1547	882	1548	880
1571	899	1571	898	1580	890	1571	887	1578	887	1573	882	1579	880	1567	883	1571	882	1559	880	1548	882	1549	880
1572	899	1572	898	1581	891	1572	887	1579	886	1574	881	1580	883	1568	883	1572	883	1560	880	1549	883	1550	879
1573	900	1573	900	1583	890	1573	887	1580	887	1575	882	1581	882	1569	883	1573	883	1561	880	1550	884	1551	880
1574	899	1574	899	1584	890	1575	888	1581	887	1576	881	1582	882	1570	884	1574	883	1562	881	1551	883	1552	879
1575	899	1575	898	1585	890	1576	887	1582	889	1577	880	1583	882	1571	883	1575	884	1563	879	1552	882	1553	879
1576	899	1576	898	1586	890	1577	886	1583	888	1578	883	1584	883	1572	885	1576	882	1564	881	1553	882	1554	879
1577	899	1577	899	1587	892	1578	888	1584	887	1579	883	1585	882	1573	884	1577	883	1565	880	1554	882	1555	879
1578	899	1578	905	1588	890	1579	888	1585	887	1580	882	1586	882	1574	883	1578	884	1566	880	1555	882	1556	880
1579	899	1579	899	1589	891	1580	888	1586	887	1581	882	1587	882	1575	882	1579	884	1567	882	1556	883	1557	879
1580	899	1580	899	1590	890	1581	887	1587	887	1582	881	1588	883	1576	883	1580	883	1568	881	1557	882	1558	880
1581	900	1581	898	1591	892	1582	887	1589	887	1583	882	1589	883	1577	883	1581	883	1569	880	1558	882	1559	879
1582	899	1582	899	1592	890	1583	886	1590	886	1584	881	1590	883	1578	885	1582	883	1570	880	1559	883	1560	880
1583	899	1583	898	1593	890	1584	887	1591	888	1585	882	1591	882	1579	884	1583	882	1571	880	1560	883	1561	879
1584	899	1584	899	1594	890	1585	888	1592	887	1586	881	1592	883	1580	883	1584	881	1572	881	1561	882	1562	880
1585	900	1585	898	1595	890	1586	887	1593	887	1587	888	1593	883	1581	883	1585	882	1573	881	1562	884	1563	879
1586	899	1586	900	1597	890	1587	886	1594	887	1588	883	1594	884	1582	883	1586	883	1574	880	1563	882	1564	880
1587	899	1587	898	1598	891	1588	887	1595	888	1589	882	1595	881	1584	883	1587	883	1575	882	1564	882	1565	879
1588	900	1588	898	1599	890	1589	887	1596	886	1591	881	1596	882	1585	883	1588	884	1577	880	1565	883	1566	878
1589	899	1589	899	1600	890	1590	888	1597	888	1592	882	1597	881	1586	884	1589	884	1578	879	1566	882	1567	879
1590	900	1590	899	1601	891	1591	886	1598	887	1593	882	1598	882	1587	884	1590	882	1579	880	1568	883	1568	879
1591	899	1591	899	1602	890	1592	886	1599	886	1594	883	1599	881	1588	884	1592	883	1580	881	1569	882	1569	879
1593	900	1592	899	1603	890	1593	886	1600	887	1595	881	1600	882	1589	884	1593	883	1581	879	1570	882	1570	878
1594	900	1594	899	1604	890	1594	887	1601	888	1596	881	1601	882	1590	883	1594	885	1582	879	1571	883	1571	878
1595	900	1595	899	1605	891	1595	888	1602	888	1597	883	1602	882	1591	883	1596	882	1583	880	1572	882	1572	878
1596	900	1596	898	1606	890	1596	886	1603	887	1598	882	1603	882	1592	883	1597	884	1584	881	1573	882	1574	878
1597	899	1597	898	1607	891	1597	889	1604	888	1599	882	1604	881	1593	885	1598	883	1585	880	1574	883	1575	879
1598	899	1598	898	1608	890	1598	888	1605	886	1600	881	1605	882	1594	884	1599	882	1586	881	1575	882	1576	879
1599	899	1599	899	1609	891	1600	887	1606	887	1601	882	1607	884	1595	883	1600	883	1587	881	1576	882	1577	879
1600	900	1600	898	1610	890	1601	886	1607	888	1602	882	1608	882	1596	883	1601	884	1588	880	1577	883	1578	879
1601	899	1601	899	1611	890	1602	887	1608	888	1603	882	1609	881	1597	884	1602	883	1589	881	1578	883	1579	879
1602	899	1602	899	1612	890	1603	887	1609	888	1604	881	1610	883	1598	883	1603	883	1590	882	1579	882	1580	879
1603	899	1603	900	1613	890	1604	887	1610	886	1605	881	1611	881	1599	883	1604	884	1591	881	1580	882	1581	879
1604	899	1604	898	1614	891	1605	886	1611	888	1606	882	1612	881	1600	883	1605	882	1592	879	1581	883	1582	879
1605	900	1605	899	1615	892	1606	888	1612	886	1607	881	1613	882	1601	883	1607	882	1593	880	1582	882	1584	878
1606	900	1606	899	1616	891	1607	888	1613	887	1608	882	1614	881	1602	883	1608	884	1595	880	1583	883	1585	879
1607	899	1607	899	1617	890	1608	888	1614	887	1610	882	1615	883	1603	884	1609	882	1596	878	1584	882	1586	880
1608	899	1608	899	1618	889	1609	888	1616	887	1611	882	1616	883	1604	884	1610	884	1597	879	1585	883	1587	879
1609	900	1609	900	1619	888	1610	887	1617	888	1612	882	1617	882	1605	883	1611	882	1598	879	1586	883	1588	878
1610	899	1610	899	1620	891	1611	886	1618	887	1613	881	1618	882	1606	884	1612	883	1599	880	1587	882	1589	878
1611	901	1611	898	1621	890	1612	886	1619	887	1614	881	1619	883	1607	884	1613	883	1600	879	1588	882	1590	880
1612	899	1612	898	1622	891	1613	887	1620	887	1615	881	1620	883	1608	884	1614	883	1601	880	1589	883	1591	879
1613	899	1613	898	1623	887	1615	887	1621	888	1616	882	1621	881	1609	882	1615	882	1602	880	1590	882	1592	880
1615	899	1614	899	1625	890	1616	887	1622	887	1617	881	1622	882	1610	882	1616	883	1603	880	1591	883	1593	879
1616	899	1615	899	1626	891	1617	887	1623	888	1618	882	1623	882	1612	883	1617	883	1604	880	1593	882	1594	880
1617	900	1616	899	1627	891	1618	888	1624	887	1619	882	1624	881	1613	885	1618	883	1605	880	1594	882	1595	879
1618	900	1617	899	1628	890	1619	887	1625	888	1620	881	1625	881	1614	882	1619	883	1606	882	1595	882	1596	881
1619	899	1618	898	1629	891	1620	886	1626	888	1621	881	1626	882	1615	883	1620	883	1607	880	1596	883	1597	879
1620	899	1619	898	1630	890	1621	887	1627	887	1622	882	1627	881	1616	884	1621	882	1608	880	1597	883	1598	879
1621	899	1620	898	1632	890	1622	888	1628	887	1623	882	1628	882	1617	883	1622	883	1609	881	1598	882	1599	879
1622	900	1621	898	1633	891	1623	887	1629	887	1624	882	1629	881	1618	883	1623	882	1610	882	1599	882	1600	880
1623	900	1622	900	1634	891	1624	886	1630	887	1626	881	1630	882	1619	883	1624	884	1611	881	1600	883	1601	879
1624	899	1623	900	1635	891	1625	888	1631	887	1627	881	1632	883	1621	884	1625	883	1612	879	1601	883	1602	879
1625	899	1624	899	1636	891	1626	888	1632	887	1628	881	1633	882	1622	882	1626	883	1613	880	1602	881	1604	879
1626	900	1625	899	1637	891	1627	887	1633	887	1629	881	1634	882	1623	883	1627	882	1614	880	1603	882	1605	880
1627	899	1627	900	1638	891	1628	887	1634	889	1630	881	1635	882	1624	883	1628	882	1615	880	1604	882	1606	879
1629	899	1628	899	1639	890	1629	886	1635	888	1631	882	1636	883	1625	885	1629	882	1616	880	1605	883	1607	880
1630	899	1629	900	1640	890	1630	887	1636	888	1632	881	1637	882	1626	883	1630	882	1618	880	1606	882	1608	878
1631	899	1630	899	1641	890	1631	887	1637	887	1633	881	1638	881	1627	885	1631	883	1619	882	1607	883	1609	878
1632	898	1631	898	1642	891	1632	887	1638	888	1634	882	1639	882	1628	883	1633	882	1620	882	1609	883	1610	880
1633	900	1632	899	1643	890	1633	887	1639	889	1635	881	1640	881	1629	884	1634	883	1621	880	1610	882	1611	879
1634	899	1633	899	1644	890	1634	887	1640	889	1636	883	1641	881	1630	883	1635	883	1622	880	1611	882	1612	880
1635	899	1636	900	1645	891	1635	887	1642	887	1637	881	1642	881	1631	884	1636	882	1623	881	1613	882	1613	879
1636	900	1637	899	1646	891	1636	888	1643	886	1638	881	1643	882	1632	884	1637	883	1624	880	1614	884	1614	879
1637	899	1638	899	1647	892	1637	886	1644	886	1639	882	1644	881	1633	883	1638	883	1625	880	1615	882	1615	878
1638	900	1639	898	1648	891	1638	887	1645	888	1640	883	1645	882	1634	884	1639	879	1626	880	1616	882	1616	880
1639	899	1640	899	1649	891	1639	887	1646	888	1641	882	1646	881	1635	883	1640	882	1627	881	1617	882	1617	880
1640	900	1641	899	1650	891	1641	886	1647	888	1642	883	1647	882	1636	883	1641	883	1628	881	1618	881	1618	878
1641	899	1642	899	1651	891	1642	887	1648	888	1643	882	1648	881	1637	884	1643	884	1629	880	1619	883	1619	880
1642	900	1643	899	1652	891	1643	888	1649	888	1644	882	1649	882	1638	884	1644	884	1630	880	1620	883	1620	880
1643	900	1644	898	1653	891	1644	887	1651	888	1645	882	1650	881	1639	883	1645	883	1631	879	1621	882	1621	879
1644	899	1645	898	1654	891	1645	886	1652	886	1646	881	1652	882	1640	884	1646	884	1632	880	1622	882	1622	880
1645	899	1646	898	1655	891	1646	888	1653	887	1647	881	1653	881	1641	882	1647	883	1633	880	1623	884	1623	880
1646	899	1647	899	1656	890	1647	887	1654	886	1648	881	1654	882	1642	883	1648	883	1634	879	1624	882	1624	880
1647	899	1648	899	1657	890	1648	887	1655	888	1649	884	1655	882	1644	883	1649	883	1635	880	1625	883	1625	880
1648	899	1649	899	1658	890	1649	887	1656	889	1651	882	1656	881	1645	883	1650	884	1636	880	1626	883	1626	879
1649	899	1650	900	1660	890	1650	887	1657	887	1652	881	1657	882	1646	883	1651	883	1637	880	1627	882	1627	879
1650	900	1651	899	1661	891	1651	886	1658	887	1653	882	1658	881	1647	883	1652	883	1638	880	1628	882	1629	878
1651	901	1652	899	1662	890	1652	887	1659	886	1654	882	1659	882	1648	883	1653	883	1639	881	1629	882	1630	879
1652	899	1654	899	1663	891	1653	886	1660	888	1655	882	1660	881	1649	885	1654	882	1640	881	1630	884	1631	880
1653	899	1655	899	1664	890	1654	886	1661	887	1656	883	1661	881	1650	884	1655	882	1641	884	1631	883	1632	879
1654	899	1656	898	1665	891	1655	887	1662	887	1657	881	1662	883	1651	883	1656	882	1643	880	1632	883	1633	879
1655	900	1657	898	1666	891	1656	887	1663	887	1658	881	1664	882	1652	883	1657	883	1644	880	1633	883	1634	879
1657	900	1658	899	1667	891	1658	887	1664	888	1659	881	1665	883	1653	883	1659	883	1645	880	1634	883	1635	879
1658	899	1659	898	1668	890	1659	887	1665	887	1660	881	1666	881	1654	883	1660	882	1646	880	1635	882	1636	880
1659	900	1660	899	1669	891	1660	886	1666	887	1662	880	1667	881	1655	884	1661	883	1647	879	1636	882	1637	880
1660	899	1661	898	1670	890	1661	887	1667	886	1663	881	1668	881	1656	884	1662	882	1648	880	1637	882	1638	880
1661	899	1662	899	1671	890	1662	887	1668	887	1664	881	1669	881	1657	882	1663	883	1649	881	1638	882	1639	879
1662	900	1663	900	1672	891	1663	888	1669	888	1665	882	1670	882	1658	885	1664	882	1650	881	1639	883	1640	879
1663	899	1664	899	1673	890	1664	887	1670	887	1666	882	1671	882	1659	883	1665	883	1651	880	1640	883	1641	879
1665	899	1665	900	1674	891	1665	887	1671	887	1667	880	1672	881	1660	884	1666	883	1652	882	1641	882	1642	880
1666	899	1666	899	1675	890	1666	888	1672	888	1668	882	1673	882	1661	884	1667	884	1653	881	1642	883	1643	879
1667	899	1667	898	1676	890	1667	887	1673	887	1669	881	1674	881	1662	883	1668	882	1654	880	1643	883	1644	879
1668	899	1668	899	1677	891	1668	887	1674	887	1670	881	1675	882	1663	883	1669	882	1655	880	1645	882	1645	879
1669	899	1669	898	1678	890	1670	887	1675	888	1671	881	1676	881	1664	883	1670	882	1656	881	1646	883	1646	879
1670	899	1670	898	1679	891	1671	887	1676	887	1672	882	1677	881	1665	883	1671	884	1657	880	1647	882	1647	878
1671	900	1671	899	1680	890	1672	889	1678	886	1673	882	1678	882	1667	884	1672	883	1658	880	1648	882	1648	879
1672	900	1672	899	1681	890	1673	887	1679	888	1674	882	1679	881	1668	882	1673	882	1659	881	1649	883	1649	879
1673	899	1673	898	1682	890	1674	888	1680	887	1675	882	1680	882	1669	883	1674	883	1660	881	1650	883	1650	880
1674	899	1674	898	1683	890	1675	887	1681	888	1677	880	1681	882	1670	883	1675	883	1661	880	1651	884	1651	879
1675	899	1675	899	1684	891	1676	886	1682	887	1678	882	1682	881	1671	885	1676	883	1662	880	1652	883	1652	879
1676	900	1676	899	1685	891	1677	888	1683	888	1679	882	1683	882	1672	885	1677	883	1663	881	1653	882	1653	879
1677	899	1677	898	1686	890	1678	887	1685	888	1680	882	1684	881	1673	883	1678	883	1664	880	1654	882	1654	878
1678	900	1678	899	1687	891	1679	887	1686	888	1681	882	1685	881	1674	885	1679	884	1666	879	1655	883	1655	879
1679	899	1679	899	1688	890	1680	889	1687	887	1682	883	1686	883	1675	883	1680	883	1667	881	1656	882	1656	881
1680	898	1681	899	1690	890	1681	887	1688	887	1683	882	1687	883	1676	883	1681	884	1668	881	1657	882	1657	880
1681	899	1682	899	1691	890	1682	887	1689	888	1684	882	1688	881	1677	883	1682	882	1669	880	1658	882	1658	878
1682	899	1683	900	1692	890	1683	887	1690	888	1685	882	1689	882	1678	884	1683	882	1670	879	1659	884	1659	879
1683	900	1684	898	1693	890	1684	887	1691	889	1687	882	1691	882	1680	883	1684	883	1671	880	1660	883	1661	880
1684	899	1685	899	1694	891	1685	887	1692	886	1688	882	1692	881	1681	884	1685	883	1672	880	1661	882	1662	879
1685	899	1686	899	1695	891	1686	887	1693	887	1689	882	1693	883	1682	884	1686	882	1673	880	1662	881	1663	879
1686	899	1687	899	1696	896	1687	888	1694	888	1690	882	1694	881	1683	883	1687	884	1674	881	1663	882	1664	880
1687	899	1688	899	1697	892	1688	887	1695	889	1691	881	1695	881	1684	882	1688	883	1675	880	1664	882	1665	880
1688	899	1689	899	1699	891	1689	888	1696	888	1692	882	1696	882	1685	883	1689	882	1676	881	1665	884	1666	880
1689	899	1690	899	1700	891	1690	887	1697	887	1693	883	1697	883	1686	884	1690	883	1677	881	1666	882	1667	879
1690	900	1691	899	1701	890	1691	887	1698	888	1694	881	1698	882	1687	883	1692	883	1678	879	1667	882	1668	880
1691	899	1692	899	1702	891	1692	887	1699	887	1695	880	1699	881	1688	884	1693	877	1679	880	1668	882	1669	879
1693	900	1693	899	1703	890	1693	888	1700	887	1696	883	1700	881	1689	883	1694	884	1680	879	1669	883	1670	879
1694	900	1694	899	1704	890	1694	887	1701	888	1697	881	1701	884	1690	883	1695	883	1681	880	1670	882	1671	878
1695	900	1695	898	1705	891	1695	886	1702	887	1698	882	1702	881	1691	883	1696	884	1682	881	1671	884	1672	879
1696	899	1696	898	1706	891	1696	887	1703	887	1699	882	1703	883	1692	884	1697	882	1683	881	1672	882	1673	879
1697	900	1697	899	1707	891	1698	887	1704	888	1700	882	1704	882	1693	883	1698	884	1684	880	1673	883	1674	879
1698	900	1698	897	1708	890	1699	887	1705	887	1701	883	1705	884	1694	882	1699	882	1685	880	1675	882	1675	879
1699	899	1699	898	1709	891	1700	887	1706	888	1702	882	1706	882	1695	883	1701	883	1686	879	1676	883	1676	879
1700	899	1700	899	1710	889	1701	888	1707	887	1703	882	1707	882	1696	883	1702	884	1687	880	1677	882	1677	879
1701	899	1702	899	1711	891	1702	888	1708	886	1704	882	1708	882	1697	884	1703	884	1688	882	1678	882	1678	880
1702	900	1703	899	1712	892	1703	887	1709	887	1705	882	1709	881	1698	884	1704	882	1689	880	1679	882	1679	879
1703	900	1704	899	1713	890	1704	887	1711	887	1706	881	1710	883	1699	883	1705	884	1690	879	1680	883	1680	879
1704	899	1705	899	1714	891	1705	886	1712	889	1707	881	1711	883	1700	883	1706	883	1692	880	1681	882	1681	880
1705	899	1706	899	1715	890	1706	887	1713	888	1708	882	1712	882	1701	883	1707	883	1693	880	1682	884	1682	880
1706	899	1707	899	1716	891	1707	887	1714	889	1709	881	1713	883	1702	883	1708	882	1694	880	1683	883	1683	878
1707	900	1708	899	1717	890	1708	888	1715	887	1710	881	1714	882	1703	883	1709	884	1695	881	1684	882	1684	880
1708	899	1709	899	1718	890	1709	887	1716	886	1711	881	1715	881	1704	883	1710	883	1696	881	1685	883	1685	880
1709	899	1711	900	1719	890	1710	886	1717	888	1712	880	1717	881	1705	883	1711	883	1697	880	1686	882	1686	878
1710	899	1712	899	1720	891	1711	889	1718	887	1713	882	1718	883	1706	883	1712	882	1698	881	1687	883	1687	880
1711	900	1713	900	1721	890	1712	887	1719	887	1714	881	1719	883	1707	884	1713	884	1699	881	1688	882	1688	878
1712	899	1714	899	1722	890	1713	887	1720	888	1716	882	1720	883	1708	884	1714	882	1700	881	1689	882	1689	879
1714	899	1715	899	1723	891	1714	887	1721	886	1717	882	1722	882	1710	882	1715	882	1701	880	1690	883	1690	880
1715	899	1716	898	1724	890	1715	886	1722	887	1718	881	1723	882	1711	883	1716	882	1702	881	1691	883	1692	879
1716	899	1717	898	1725	892	1716	888	1723	887	1719	882	1724	881	1712	883	1717	883	1703	880	1692	882	1693	880
1717	899	1718	899	1726	891	1717	887	1724	887	1720	882	1725	881	1714	883	1718	883	1704	880	1693	882	1694	879
1718	900	1719	899	1728	891	1718	889	1725	887	1721	881	1726	884	1715	883	1719	882	1705	881	1694	884	1695	880
1720	900	1720	898	1729	885	1721	887	1726	887	1722	881	1727	882	1716	883	1720	883	1706	879	1695	883	1696	880
1721	900	1721	899	1730	890	1722	888	1727	888	1723	882	1728	883	1717	882	1721	884	1707	882	1696	882	1697	880
1722	899	1722	898	1731	890	1723	887	1728	889	1724	883	1729	882	1718	885	1722	882	1708	881	1697	882	1698	880
1723	899	1723	898	1733	891	1724	888	1729	888	1725	881	1730	882	1719	884	1723	882	1709	881	1698	875	1699	880
1724	900	1724	899	1734	890	1725	886	1730	888	1726	881	1731	881	1720	883	1724	883	1710	880	1700	884	1700	880
1725	899	1725	899	1735	892	1726	887	1731	886	1727	882	1732	883	1721	883	1725	882	1711	880	1701	883	1701	880
1726	899	1726	899	1736	892	1727	886	1732	888	1728	883	1733	881	1722	884	1727	882	1712	880	1702	884	1702	879
1727	900	1727	899	1738	891	1728	887	1733	887	1729	883	1734	881	1723	884	1728	883	1713	882	1703	882	1703	878
1728	899	1728	898	1739	890	1729	886	1734	887	1730	883	1735	882	1724	882	1729	883	1714	881	1704	882	1704	879
1729	899	1729	899	1740	890	1730	887	1735	888	1731	882	1736	881	1725	884	1730	883	1715	880	1705	882	1705	879
1730	899	1730	898	1741	891	1731	886	1736	886	1732	881	1737	882	1727	884	1732	884	1716	881	1706	882	1706	878
1731	899	1731	898	1742	891	1732	887	1737	887	1733	882	1738	881	1728	883	1733	882	1717	880	1707	882	1707	879
1732	899	1732	898	1743	890	1733	886	1738	887	1734	882	1739	881	1729	884	1734	883	1718	881	1708	882	1708	878
1733	899	1733	899	1744	891	1734	888	1739	886	1735	880	1740	882	1730	882	1735	882	1719	879	1709	883	1709	878
1734	900	1734	899	1745	890	1736	887	1742	887	1736	881	1741	881	1731	883	1736	882	1720	880	1710	882	1710	879
1735	899	1735	899	1746	890	1737	887	1743	887	1737	881	1742	881	1732	883	1738	883	1721	881	1711	882	1711	879
1736	899	1737	898	1747	890	1738	887	1744	888	1738	881	1743	883	1733	883	1739	884	1723	880	1712	884	1712	879
1737	900	1738	899	1748	890	1739	887	1745	887	1739	882	1744	881	1734	885	1740	882	1724	880	1713	882	1713	880
1738	900	1739	899	1749	890	1740	888	1746	888	1740	881	1745	882	1735	884	1741	883	1725	881	1714	882	1714	880
1739	899	1740	899	1750	890	1741	886	1747	887	1741	882	1746	881	1736	883	1742	882	1726	881	1715	882	1715	879
1740	899	1741	899	1751	891	1742	887	1748	888	1743	881	1748	882	1737	883	1743	883	1727	880	1716	883	1716	879
1741	899	1742	898	1752	890	1743	887	1749	887	1744	882	1749	882	1738	884	1744	883	1728	882	1717	882	1717	879
1742	899	1743	899	1753	890	1744	886	1750	889	1745	882	1750	882	1739	884	1745	883	1729	880	1718	882	1718	879
1743	899	1744	899	1754	891	1745	887	1751	887	1746	880	1751	883	1740	883	1746	882	1730	880	1720	882	1719	880
1744	900	1745	899	1755	890	1746	888	1752	887	1747	883	1752	882	1741	883	1747	883	1731	880	1721	882	1720	880
1746	899	1746	899	1756	890	1747	887	1754	887	1748	882	1753	882	1742	884	1748	884	1732	880	1722	882	1722	878
1747	899	1747	899	1757	891	1748	888	1755	887	1749	883	1754	882	1743	884	1749	883	1733	880	1723	884	1723	880
1748	899	1748	899	1758	890	1749	887	1756	887	1750	882	1755	882	1744	884	1750	882	1734	881	1724	883	1724	882
1749	901	1749	898	1759	890	1750	888	1757	887	1751	883	1756	881	1745	882	1751	883	1735	882	1725	883	1725	879
1750	899	1750	898	1760	891	1751	887	1758	887	1752	882	1757	881	1746	883	1752	882	1736	881	1726	882	1726	879
1751	900	1751	900	1761	889	1752	887	1759	887	1753	884	1758	881	1747	883	1753	883	1737	881	1727	881	1727	879
1752	898	1752	899	1762	891	1753	887	1760	887	1754	881	1759	881	1748	883	1754	883	1738	880	1728	882	1728	880
1753	901	1753	899	1763	890	1754	887	1761	887	1755	881	1760	881	1749	883	1755	883	1739	880	1729	884	1729	879
1754	900	1754	899	1764	890	1755	888	1762	887	1756	881	1761	882	1750	884	1756	882	1740	881	1730	883	1730	879
1756	899	1755	899	1765	891	1756	887	1763	887	1757	882	1762	882	1751	882	1757	883	1741	881	1731	883	1731	881
1757	900	1756	899	1766	890	1757	887	1764	886	1758	881	1763	882	1753	884	1758	883	1742	880	1732	884	1732	880
1758	899	1757	899	1767	891	1758	886	1765	888	1759	881	1764	882	1754	883	1759	884	1743	882	1733	882	1733	878
1759	899	1758	900	1769	890	1759	887	1766	886	1760	881	1765	882	1755	883	1760	882	1744	880	1734	883	1734	881
1760	900	1759	900	1770	889	1760	886	1767	887	1761	882	1766	883	1756	883	1761	883	1745	881	1735	882	1735	880
1761	899	1760	899	1771	890	1761	887	1768	887	1762	881	1767	882	1757	885	1762	882	1746	880	1736	882	1736	879
1762	898	1761	899	1772	891	1763	887	1769	887	1763	882	1768	883	1758	884	1763	884	1747	880	1737	884	1737	881
1763	900	1762	898	1773	890	1764	890	1770	887	1764	880	1769	882	1759	883	1764	883	1749	881	1738	883	1738	880
1764	900	1764	899	1774	889	1765	887	1771	889	1765	882	1771	881	1760	884	1765	882	1750	880	1739	883	1739	880
1765	899	1765	899	1775	890	1766	889	1772	887	1766	882	1772	883	1761	884	1767	883	1751	881	1740	882	1740	880
1766	899	1766	899	1776	891	1768	887	1773	888	1767	881	1773	882	1762	884	1768	883	1752	881	1741	884	1741	880
1767	899	1767	899	1777	890	1769	888	1774	886	1768	881	1774	881	1763	885	1769	885	1753	881	1742	882	1742	879
1768	899	1768	899	1778	890	1770	887	1775	887	1769	882	1775	882	1764	884	1770	884	1754	879	1743	883	1743	880
1769	900	1769	900	1779	890	1771	886	1776	886	1770	882	1777	881	1766	883	1771	882	1755	881	1744	882	1744	880
1770	898	1771	899	1780	889	1772	887	1777	887	1772	882	1778	882	1767	884	1772	884	1756	881	1745	882	1745	878
1771	899	1772	898	1781	890	1773	887	1778	886	1773	881	1779	882	1768	883	1774	882	1757	880	1746	882	1746	879
1772	899	1773	899	1782	891	1774	887	1779	888	1774	881	1780	881	1769	883	1775	882	1758	880	1747	883	1747	878
1773	899	1774	899	1783	891	1775	886	1780	886	1775	883	1781	881	1770	884	1776	884	1759	880	1748	882	1748	880
1774	899	1775	899	1784	890	1776	886	1781	887	1776	882	1782	882	1771	884	1777	882	1760	882	1749	883	1749	878
1775	900	1776	900	1785	891	1777	886	1782	887	1777	881	1783	883	1772	882	1778	883	1761	881	1751	882	1750	880
1776	899	1777	899	1786	890	1778	887	1783	887	1778	881	1784	882	1773	885	1779	883	1762	880	1752	882	1752	879
1778	900	1778	898	1787	891	1779	887	1784	888	1779	882	1785	883	1774	884	1780	882	1763	881	1753	883	1753	879
1779	899	1779	899	1788	891	1780	889	1785	889	1780	882	1786	882	1775	882	1781	883	1764	880	1754	882	1754	879
1780	899	1780	899	1789	890	1781	886	1787	888	1781	881	1787	883	1776	883	1782	883	1765	881	1755	882	1755	879
1781	900	1781	898	1790	891	1782	887	1788	888	1782	882	1788	881	1777	882	1783	883	1766	880	1756	882	1756	880
1782	899	1782	899	1791	892	1783	886	1789	887	1783	882	1789	882	1778	883	1784	882	1767	880	1757	879	1757	879
1783	898	1783	898	1792	891	1784	888	1790	888	1784	882	1790	881	1779	884	1785	882	1768	880	1758	882	1758	879
1784	899	1784	900	1793	891	1785	887	1791	887	1785	881	1791	882	1780	883	1786	883	1769	880	1759	883	1759	880
1785	899	1785	899	1794	892	1786	887	1792	887	1786	882	1792	882	1781	883	1787	884	1770	881	1761	883	1760	881
1786	899	1786	899	1795	891	1787	888	1793	887	1787	881	1793	881	1782	883	1788	882	1771	881	1762	883	1761	879
1787	899	1787	899	1796	891	1788	888	1794	887	1788	882	1794	881	1783	884	1789	884	1772	880	1763	883	1762	880
1788	899	1788	898	1797	889	1789	887	1795	886	1789	882	1795	882	1784	883	1790	884	1773	882	1764	882	1763	879
1789	899	1789	899	1799	890	1790	887	1796	888	1790	881	1796	882	1785	883	1791	883	1774	880	1765	883	1764	878
1790	900	1790	900	--	--	1791	886	1797	887	1791	881	1797	882	1786	883	1792	883	1776	881	1766	882	1765	879
1791	899	1791	899	--	--	1792	886	1798	888	1792	883	1798	881	1787	885	1793	882	1777	880	1767	883	1766	880
1792	899	1792	899	--	--	1794	888	1799	887	1793	882	1799	882	1788	884	1794	883	1778	880	1768	882	1767	880
1793	899	1793	899	--	--	1795	887	--	--	1795	883	--	--	1790	884	1796	884	1779	880	1769	881	1768	878
1794	899	1794	899	--	--	1796	887	--	--	1796	881	--	--	1791	883	1797	882	1780	880	1770	882	1769	879
1795	899	1795	899	--	--	1797	887	--	--	1797	882	--	--	1792	883	1798	882	1781	881	1771	882	1770	880
1796	898	1796	899	--	--	1798	887	--	--	1798	882	--	--	1793	884	1799	883	1782	880	1772	882	1771	879
1797	899	1797	899	--	--	1799	888	--	--	1799	882	--	--	1794	883	--	--	1783	881	1773	883	1772	879
1798	900	1798	899	--	--	--	--	--	--	--	--	--	--	1795	883	--	--	1784	881	1774	883	1773	880
1799	899	1799	899	--	--	--	--	--	--	--	--	--	--	1796	885	--	--	1785	879	1775	883	1774	881
--	--	1801	900	--	--	--	--	--	--	--	--	--	--	1797	884	--	--	1786	880	1776	883	1775	879
--	--	1802	899	--	--	--	--	--	--	--	--	--	--	1798	883	--	--	1788	880	1777	883	1777	879
--	--	1803	898	--	--	--	--	--	--	--	--	--	--	1799	883	--	--	1789	879	1778	882	1778	880
--	--	--	--	--	--	--	--	--	--	--	--	--	--	--	--	--	--	1790	881	1779	882	1779	879
--	--	--	--	--	--	--	--	--	--	--	--	--	--	--	--	--	--	1791	880	1780	882	1780	880
--	--	--	--	--	--	--	--	--	--	--	--	--	--	--	--	--	--	1792	880	1781	882	1781	880
--	--	--	--	--	--	--	--	--	--	--	--	--	--	--	--	--	--	1793	882	1783	883	1782	879
--	--	--	--	--	--	--	--	--	--	--	--	--	--	--	--	--	--	1794	881	1784	882	1783	879
--	--	--	--	--	--	--	--	--	--	--	--	--	--	--	--	--	--	1795	880	1785	883	1784	879
--	--	--	--	--	--	--	--	--	--	--	--	--	--	--	--	--	--	1796	880	1786	882	1785	881
--	--	--	--	--	--	--	--	--	--	--	--	--	--	--	--	--	--	1797	880	1787	882	1786	878
--	--	--	--	--	--	--	--	--	--	--	--	--	--	--	--	--	--	1798	879	1788	882	1787	879
--	--	--	--	--	--	--	--	--	--	--	--	--	--	--	--	--	--	1799	881	1789	883	1788	879
--	--	--	--	--	--	--	--	--	--	--	--	--	--	--	--	--	--	--	--	1790	882	1789	880
--	--	--	--	--	--	--	--	--	--	--	--	--	--	--	--	--	--	--	--	1791	883	1790	879
--	--	--	--	--	--	--	--	--	--	--	--	--	--	--	--	--	--	--	--	1792	883	1791	880
--	--	--	--	--	--	--	--	--	--	--	--	--	--	--	--	--	--	--	--	1793	883	1792	879
--	--	--	--	--	--	--	--	--	--	--	--	--	--	--	--	--	--	--	--	1794	882	1793	879
--	--	--	--	--	--	--	--	--	--	--	--	--	--	--	--	--	--	--	--	1795	882	1794	880
--	--	--	--	--	--	--	--	--	--	--	--	--	--	--	--	--	--	--	--	1796	882	1795	880
--	--	--	--	--	--	--	--	--	--	--	--	--	--	--	--	--	--	--	--	1797	883	1796	878
--	--	--	--	--	--	--	--	--	--	--	--	--	--	--	--	--	--	--	--	1798	882	1797	879
--	--	--	--	--	--	--	--	--	--	--	--	--	--	--	--	--	--	--	--	1799	882	1798	880
--	--	--	--	--	--	--	--	--	--	--	--	--	--	--	--	--	--	--	--	--	--	1799	880
